# Supplementary material for: Mental health issues is common, resiliency is rare: Qataris and residents’ experiences with distress, traumatic symptoms, and coping during the blockade
Source: PLOS Glob Public Health. 2023 Apr 19;3(4):e0001804. doi: 10.1371/journal.pgph.0001804 (PMC10115292; doi:10.1371/journal.pgph.0001804)
Supplement: S1 File — This is the total data set for the research. (XLSX) [file pgph.0001804.s001.xlsx]

## Sheet: data
Age	Education	Employment	Marital Status	Any reminder brought back feelings about it.	I had trouble staying asleep.	Other things kept making me think about it	I felt irritable and angry	I avoided letting myself get upset when I thought about it or was reminded of it	I thought about it when I didn’t mean to	I felt as if it hadn’t happened or wasn’t real	I stayed away from reminders of it	Pictures about it popped into my mind	I was jumpy and easily startled	I tried not to think about it	I was aware that I still had a lot of feelings about it, but I didn’t deal with them	My feelings about it were kind of numb	I found myself acting or feeling like I was back at that time	I had trouble falling asleep	I had waves of strong feelings about it	I tried to remove it from my memory	I had trouble concentrating	Reminders of it caused me to have physical reactions, such as sweating, trouble breathing, nausea, or a pounding heart	II had dreams about it	I felt watchful and on-guard	I tried not to talk about it	Felt nurvous	Felt sad	Felt restless/jumpy	nothing could cheer me up	have no self worth1	I am able to adapt when changes occur.	I have one close and secure relationship.	Sometimes fate or God helps me.	I can deal with whatever comes my way.	Past successes give me confidence.	I try to see the humorous side of things when I am faced with problems.	Having to cope with stress can make me stronger.	I tend to bounce back after illness, injury or other hardships.	I believe most things happen for a reason.	I make my best effort, no matter what.	I believe I can achieve my goals, even if there are obstacles.	Even when hopeless, I do not give up.	In times of stress, I know where to find help.	Under pressure, I stay focused and think clearly.	I prefer to take the lead in problem-solving.	I am not easily discouraged by failure.	I think of myself as a strong person when dealing with life’s challenges and difficulties.	I make unpopular or difficult decisions.	I am able to handle unpleasant or painful feelings like sadness, fear, and anger.
31	5	1	1	2	2	2	4	3	3	4	2	3	3	4	2	4	4	5	2	3	5	2	1	3	1	4	4	5	5	4	1	3	3	1	2	2	1	2	2	2	2	2	2	3	0	1	1	1	0
27	3	1	1	1	2	1	2	1	1	2	1	1	1	1	1	1	1	1	1	1	1	1	1	1	1	3	1	1	1	1	0	0	4	2	4	0	4	4	3	3	1	2	2	2	1	0	2	3	2
55	6	1	2	3	1	3	1	3	2	1	3	1	1	4	2	1	1	1	1	1	1	1	1	1	3	1	1	1	1	1	3	0	4	4	4	4	4	4	4	4	4	4	4	3	4	4	4	4	4
27	3	1	1	1	1	1	1	1	1	1	1	1	1	1	1	1	1	1	1	1	1	1	1	1	1	1	1	1	1	1	1	0	4	2	0	2	2	0	0	2	3	4	4	4	4	4	4	4	4
23	5	2	1	3	3	4	1	5	1	3	5	1	1	5	5	3	1	1	1	5	1	1	1	3	5	1	1	3	1	1	3	4	4	4	4	4	3	4	4	4	4	4	4	4	4	4	3	0	4
24	3	2	1	2	1	3	1	3	2	5	2	1	1	2	3	3	3	1	2	1	1	1	1	3	3	3	2	1	1	1	3	4	2	3	1	3	1	3	3	4	4	4	4	2	2	1	4	2	2
46	3	1	2	1	1	1	1	1	1	5	1	1	1	5	1	1	1	1	1	1	1	1	1	1	1	1	1	1	1	1	3	2	4	4	4	3	4	4	4	4	4	4	4	3	3	4	3	3	4
25	3	1	1	2	1	5	3	1	1	3	1	1	2	4	4	3	2	2	2	2	1	1	1	1	1	2	2	2	2	1	0	2	2	2	2	2	3	3	3	3	3	2	3	2	1	3	3	3	2
47	6	1	2	4	3	4	3	4	4	2	5	4	3	4	3	1	2	3	3	4	3	1	1	2	4	2	1	3	2	1	1	3	4	2	3	2	3	4	4	4	4	3	4	0	4	2	4	3	2
40	5	1	2	4	2	2	3	2	1	1	1	2	5	1	1	1	4	2	5	1	1	1	1	3	3	1	1	3	2	1	0	1	3	2	2	3	2	3	4	3	3	2	1	2	1	1	2	2	1
31	6	1	1	2	2	3	2	1	2	1	1	2	1	2	4	1	2	3	3	1	3	1	1	3	1	3	1	4	1	1	3	4	4	2	4	2	2	4	4	3	4	3	2	2	3	3	2	2	2
42	6	1	2	1	1	1	1	1	1	2	2	2	2	1	1	1	2	1	1	1	1	1	1	1	1	1	1	1	1	1	2	2	3	2	3	1	1	4	3	4	3	4	3	2	2	3	4	4	2
38	4	1	2	5	3	5	5	3	4	4	1	5	2	1	5	5	5	3	5	1	1	2	3	5	5	3	1	1	1	1	2	4	4	3	4	0	3	0	3	3	2	3	3	2	4	4	4	1	1
40	3	1	2	1	1	1	1	1	1	1	1	1	1	2	1	1	1	1	1	1	1	1	1	1	2	1	1	1	1	1	0	0	4	3	3	2	3	2	3	3	3	4	3	2	2	4	4	3	3
36	4	1	2	3	1	4	5	3	3	4	2	3	3	3	3	1	2	1	3	2	2	1	1	3	3	3	3	3	3	2	3	4	4	4	4	3	3	4	4	4	4	4	4	3	3	4	4	3	4
36	3	1	2	5	5	4	4	5	5	5	4	4	4	4	5	5	5	4	4	4	3	3	5	5	5	4	5	4	5	5	3	4	4	3	3	4	4	3	3	4	3	3	3	3	3	3	4	1	1
29	5	1	1	3	2	5	2	4	2	3	2	3	2	3	2	1	2	1	1	2	1	1	1	1	2	5	5	5	5	5	1	0	4	1	4	3	2	3	4	3	0	4	0	0	2	2	2	2	1
49	5	2	2	4	3	4	3	3	3	1	3	4	3	3	3	1	3	3	3	3	3	1	3	4	2	2	3	3	2	2	2	2	3	3	3	2	2	3	3	3	3	3	3	3	4	3	4	3	3
33	5	1	2	4	2	3	3	3	2	1	5	3	2	3	3	3	2	2	2	2	1	1	2	2	2	3	3	3	3	1	0	4	4	2	2	1	2	2	2	4	4	4	2	1	2	2	2	2	2
29	3	1	2	3	3	3	3	3	3	3	3	3	3	3	3	3	3	3	3	3	3	3	3	3	3	2	2	2	2	1	0	2	4	3	3	2	3	0	0	0	0	0	3	3	3	2	3	0	0
26	5	1	1	4	5	4	3	4	2	1	4	1	1	3	1	1	3	4	1	2	1	1	1	4	3	3	3	4	1	1	1	4	4	3	3	2	3	3	3	3	3	3	3	2	2	2	2	2	2
38	4	1	2	5	3	5	5	3	4	4	1	5	2	1	5	5	5	3	5	1	1	2	3	5	5	3	1	1	1	1	2	4	4	3	4	0	3	0	3	3	2	3	3	2	4	1	4	1	1
34	5	2	1	1	3	1	1	5	2	1	5	1	1	5	3	4	1	1	1	5	1	1	1	2	5	1	1	1	1	1	2	4	4	3	3	3	3	3	2	4	3	3	2	2	2	2	2	3	2
37	3	1	2	4	3	3	1	2	1	2	1	1	1	4	1	1	3	1	1	1	1	1	1	4	4	1	1	1	1	1	3	2	4	4	4	4	4	4	4	2	4	4	4	4	4	4	4	4	4
30	6	2	1	1	2	2	3	2	2	2	2	1	3	2	1	2	1	4	1	2	3	1	1	1	2	4	4	4	3	2	2	3	3	2	3	2	2	2	3	3	3	2	2	1	3	3	3	2	1
28	6	2	2	5	5	5	5	3	4	5	3	2	1	4	3	3	2	1	1	3	1	1	1	1	2	4	4	4	4	2	2	3	3	3	4	3	3	4	4	3	3	4	3	0	3	1	3	4	4
25	5	1	1	1	1	3	1	1	1	1	1	3	1	1	1	1	1	1	1	1	1	1	1	1	1	3	1	3	1	1	1	4	4	3	3	0	2	3	4	4	3	3	2	2	3	2	3	0	4
37	3	1	2	4	1	3	1	2	1	2	1	1	1	4	1	1	3	1	1	2	1	1	1	1	4	1	1	1	1	1	3	4	4	4	4	4	4	4	4	2	4	4	4	4	4	4	4	4	4
29	6	1	2	5	1	4	3	2	3	1	1	3	4	2	3	2	3	3	2	1	1	1	1	2	1	4	2	3	3	2	3	4	4	4	4	2	4	4	3	4	4	4	4	3	4	4	4	3	3
25	6	1	2	1	4	1	1	5	1	5	1	1	1	1	1	5	1	1	1	1	1	1	1	1	5	2	2	2	1	1	3	4	4	4	4	3	4	4	4	4	4	4	3	4	4	4	4	4	4
30	5	1	1	2	1	3	3	4	2	3	3	2	2	4	2	1	1	2	2	4	2	1	1	3	4	4	3	4	3	4	2	3	0	3	3	3	3	3	2	3	3	3	1	1	3	2	3	3	2
34	6	1	2	1	1	1	2	2	1	3	3	1	1	1	1	5	1	1	1	1	2	1	1	1	1	4	3	4	4	1	1	2	4	2	1	0	2	2	2	2	2	2	2	2	3	1	2	4	2
46	4	1	2	5	2	5	3	3	2	3	2	5	4	2	3	1	2	3	4	1	1	1	1	4	1	2	2	2	1	1	2	4	4	3	4	2	4	4	3	3	3	3	3	4	3	3	3	3	3
35	6	1	2	3	2	2	3	4	4	3	5	1	1	5	1	2	4	1	4	5	1	1	1	1	5	2	1	2	1	1	2	3	3	3	3	3	3	3	3	3	3	3	3	3	3	3	3	2	3
45	6	1	1	5	1	3	2	5	1	1	5	1	1	5	1	3	1	1	2	5	1	1	1	3	4	1	1	1	1	1	3	2	4	4	4	3	4	4	4	4	4	4	4	3	4	4	4	4	4
32	1	1	2	3	5	5	2	5	1	3	5	1	1	3	4	4	1	1	1	3	1	1	1	5	3	3	1	3	1	1	3	4	4	3	4	3	2	1	4	2	4	4	4	0	4	4	4	1	3
36	6	1	2	5	1	3	2	2	2	3	3	3	5	4	4	2	2	2	1	3	3	1	1	3	5	5	3	5	3	3	2	2	3	3	3	2	2	3	3	3	4	4	3	3	3	4	4	3	2
20	5	2	1	3	1	3	5	5	2	5	5	2	4	5	5	1	1	1	3	3	1	1	1	5	2	4	4	4	2	1	3	4	4	4	4	4	4	3	4	4	4	4	4	2	4	4	4	4	2
40	5	1	3	2	1	3	3	5	1	5	3	4	1	4	2	4	1	3	2	2	1	1	1	1	3	4	2	3	2	1	2	4	4	4	4	3	2	3	3	3	3	4	4	3	3	3	3	3	4
50	5	1	2	1	3	2	1	5	1	4	2	1	1	5	1	4	1	1	1	1	1	1	1	4	5	2	1	1	1	1	2	4	4	3	3	3	3	3	3	3	3	2	3	1	3	2	2	3	2
50	5	1	2	3	1	3	1	5	2	3	3	3	1	5	5	1	4	1	1	5	1	1	1	5	5	1	1	1	1	1	2	3	3	3	3	0	3	3	3	3	1	3	3	0	3	3	3	0	2
50	5	1	2	5	1	3	3	3	3	3	4	3	2	2	4	1	3	1	3	5	1	1	1	5	5	1	1	1	1	1	3	4	3	3	3	3	0	3	3	3	3	3	3	4	3	3	3	0	2
25	5	2	1	3	1	2	2	1	1	1	1	1	1	2	1	3	1	1	1	1	1	1	1	1	2	3	2	3	2	1	2	3	3	3	3	3	2	3	4	2	2	2	3	3	4	3	3	2	3
43	6	1	1	1	2	1	1	1	1	1	1	1	1	2	2	3	1	1	1	2	2	1	2	1	4	2	1	2	1	1	2	3	4	3	3	3	3	4	4	3	4	4	4	2	3	3	3	3	3
25	5	2	3	2	1	3	3	1	1	2	1	1	1	1	1	5	1	1	1	1	1	1	1	1	1	3	1	3	1	1	3	4	4	4	3	2	3	4	4	3	3	3	3	3	4	2	4	2	3
41	3	1	2	4	1	4	3	1	2	2	2	3	4	2	2	3	1	1	1	1	1	1	1	3	1	3	1	2	2	2	1	3	4	2	3	2	2	2	3	2	3	3	3	2	2	2	2	2	1
30	5	1	1	2	2	3	2	2	2	3	3	2	2	2	3	3	1	4	2	2	1	1	1	3	4	2	2	2	2	1	2	3	4	3	4	4	4	4	2	4	4	3	4	4	4	3	4	4	3
26	5	1	1	5	3	3	3	2	2	2	2	2	2	2	2	1	1	3	2	2	3	1	3	3	2	4	1	3	1	1	2	4	4	3	3	3	3	3	3	3	3	3	3	3	3	3	3	3	3
45	5	1	2	3	3	2	3	5	2	5	3	1	2	5	1	3	1	1	1	5	1	1	1	5	4	1	1	1	1	1	3	3	4	3	4	3	4	3	4	4	4	4	3	4	3	4	4	4	3
43	5	1	2	1	1	1	1	2	1	1	1	1	1	1	1	4	1	1	1	1	1	1	1	4	1	1	1	1	1	1	2	2	4	3	3	3	2	3	3	3	2	3	3	3	3	3	3	3	2
43	3	1	2	3	3	3	4	4	4	4	4	4	4	4	4	4	2	4	4	4	4	4	4	4	4	1	1	1	1	1	3	1	0	0	0	0	4	4	4	4	4	4	4	4	4	4	4	4	4
44	5	1	2	2	3	3	4	1	3	3	4	1	3	4	3	2	3	2	1	4	2	1	1	2	5	3	3	2	4	2	1	3	4	3	3	3	3	3	3	3	2	3	3	3	2	3	4	3	3
48	5	1	2	3	3	3	2	2	3	3	3	4	3	4	2	1	3	1	1	3	3	1	1	4	3	3	1	1	1	1	2	4	4	4	4	3	4	4	4	4	4	4	4	3	2	2	4	1	4
30	5	1	1	4	4	2	4	4	3	4	4	4	4	4	5	4	4	5	4	4	5	4	4	3	2	5	5	5	5	4	3	4	4	3	4	3	3	4	4	4	4	4	4	3	4	3	4	2	3
39	5	1	2	5	3	5	3	2	3	1	3	5	4	3	3	3	5	5	3	3	4	1	2	2	3	4	3	1	2	2	1	3	4	3	3	3	2	1	3	4	4	3	3	3	4	4	4	3	3
26	5	1	1	3	3	2	2	4	1	2	4	2	4	4	3	3	1	4	1	1	3	1	3	3	3	4	2	3	2	2	2	3	3	3	3	3	3	3	3	3	3	3	3	2	3	2	3	2	2
29	5	1	2	1	1	3	1	1	1	1	1	2	2	2	2	1	1	1	1	5	1	1	1	1	3	4	3	2	2	1	3	4	4	4	4	4	4	4	4	4	4	4	4	4	4	4	4	4	4
31	5	1	1	3	1	3	2	3	3	2	2	4	2	4	4	3	2	4	2	5	2	1	1	4	5	3	2	2	2	2	2	1	3	2	1	2	2	3	4	3	2	3	2	2	1	3	3	2	1
27	6	1	1	4	1	2	2	2	2	3	2	3	2	5	2	3	4	2	2	4	5	1	1	2	5	4	5	5	3	1	0	3	2	2	3	2	3	2	4	1	1	4	3	2	2	4	3	4	2
50	7	2	3	5	1	5	1	1	1	1	1	1	1	1	1	1	1	1	1	1	1	1	1	5	1	1	1	1	1	1	3	4	4	4	4	4	4	4	4	4	4	4	4	4	4	4	4	4	4
32	6	2	2	3	1	3	2	1	1	1	1	3	5	1	1	1	1	1	1	1	2	1	1	1	1	3	2	3	2	1	2	4	4	2	3	1	4	4	4	3	3	2	2	3	4	3	4	4	3
28	4	1	2	3	1	2	2	5	1	1	5	1	1	5	5	4	1	1	1	3	1	1	1	5	4	4	4	3	3	1	1	4	2	2	1	2	4	2	2	1	1	1	1	0	0	0	1	0	2
39	6	1	2	3	1	2	2	4	2	5	5	2	2	5	3	2	1	1	2	5	2	1	1	4	4	1	2	3	2	1	3	2	4	3	4	2	3	4	4	4	3	2	1	3	4	1	4	3	3
25	5	1	1	1	1	3	2	1	2	1	1	1	1	1	2	1	2	1	1	1	1	1	1	1	1	1	1	1	1	1	2	3	4	3	4	3	2	3	3	4	4	3	4	4	4	4	3	3	4
25	5	1	1	4	3	3	2	4	1	1	1	2	1	2	3	3	3	1	2	1	1	1	1	1	1	2	1	2	1	1	2	3	4	3	3	3	4	3	2	3	4	4	3	3	3	3	3	3	3
52	5	1	2	2	1	2	2	3	2	1	2	3	1	5	2	3	1	1	1	4	1	1	1	4	4	2	1	2	1	1	1	2	3	3	3	0	3	3	4	3	4	3	3	4	4	3	4	0	3
65	5	2	2	2	4	4	4	3	4	1	2	4	1	3	4	1	2	2	3	2	1	1	1	4	3	3	1	2	1	1	2	3	4	4	4	2	4	4	2	4	4	4	4	3	4	4	4	2	4
43	5	1	2	5	3	5	2	4	5	4	1	5	2	1	1	1	5	2	5	1	1	1	2	5	1	1	1	1	1	1	3	4	4	4	4	4	4	4	4	4	4	4	4	4	3	4	4	4	4
36	5	1	2	2	4	2	2	1	1	4	1	1	3	1	1	3	2	1	1	1	3	1	1	1	1	5	3	3	3	1	1	1	3	2	0	1	0	3	3	4	1	2	0	0	2	0	2	1	1
28	3	1	1	1	1	3	1	1	2	1	2	1	4	5	5	1	3	1	1	5	3	1	1	2	5	2	4	3	3	2	0	2	3	2	2	1	4	3	4	3	3	2	3	1	3	3	4	2	3
24	3	1	1	1	1	1	1	1	1	1	1	1	1	1	1	1	1	1	1	1	1	1	1	1	1	1	1	1	1	1	3	2	4	4	4	4	4	4	4	4	4	0	4	1	0	1	0	0	0
31	3	1	1	2	1	2	2	1	1	1	1	1	1	1	2	2	1	2	1	5	3	1	1	1	5	2	1	2	1	1	3	0	0	4	4	2	0	4	4	4	4	4	4	4	4	0	4	4	4
47	6	1	2	1	1	2	1	5	1	1	1	1	1	1	1	5	1	1	1	1	1	1	1	1	1	2	1	2	1	1	3	1	3	4	4	4	4	4	4	3	3	4	1	4	4	4	4	4	4
27	3	2	2	3	1	5	5	1	3	3	2	2	4	1	2	1	2	3	2	1	2	1	1	2	2	3	4	5	5	2	1	2	4	3	0	0	2	2	4	4	3	3	2	0	2	0	4	1	1
48	5	2	3	5	3	5	5	3	4	2	2	4	2	2	4	1	4	3	4	4	2	2	3	4	2	2	2	2	3	1	2	3	4	4	4	1	4	4	4	4	4	4	4	4	3	2	4	3	3
40	4	1	2	5	1	5	2	5	3	4	1	4	4	4	4	1	1	1	1	5	1	1	1	1	5	3	1	1	1	1	3	4	4	4	4	3	3	3	4	4	4	4	3	0	4	4	4	0	3
28	3	1	2	3	3	3	4	2	2	3	2	2	1	5	2	1	1	2	1	2	2	1	1	5	4	4	3	3	1	2	1	0	1	2	3	1	3	3	4	4	4	4	3	3	4	4	4	3	2
43	5	1	3	1	1	2	1	5	1	5	1	1	1	5	5	5	1	1	1	5	1	1	1	4	4	1	1	3	1	1	2	4	4	4	4	4	4	4	4	4	3	3	4	3	4	3	4	3	3
34	5	2	1	1	2	2	1	1	1	1	1	1	1	1	1	5	1	1	1	1	1	1	1	3	3	4	3	4	4	3	1	4	3	2	3	1	2	2	3	3	3	3	2	1	4	2	2	2	2
24	3	1	1	3	1	4	2	3	3	1	3	3	1	4	3	3	3	1	1	4	1	1	1	2	3	3	1	3	1	1	1	4	4	3	2	3	3	4	3	2	3	3	3	3	2	3	3	2	2
24	5	1	1	4	4	5	1	1	1	1	2	1	3	1	1	2	1	3	1	1	2	1	1	2	2	1	1	2	1	1	1	4	4	2	3	1	3	3	1	2	3	4	4	2	2	3	3	1	2
24	4	1	1	3	4	3	2	3	1	3	2	2	1	2	2	2	3	3	2	3	1	1	2	2	2	2	2	3	2	1	2	3	4	3	4	4	4	4	4	4	4	3	4	3	4	3	4	3	3
39	5	1	2	3	1	3	1	2	1	3	3	1	2	2	2	2	3	1	1	1	1	1	1	1	2	2	1	2	1	2	1	2	3	3	3	3	4	4	4	4	3	4	3	3	3	3	2	3	3
22	5	2	1	1	1	1	1	1	1	5	1	1	1	5	5	5	1	1	1	5	1	1	1	1	5	2	2	2	1	1	3	3	4	4	4	4	4	4	4	4	4	4	4	3	4	3	3	3	2
34	5	2	1	2	1	2	1	5	1	1	1	1	2	5	1	5	1	2	1	1	1	1	1	4	4	4	3	4	4	3	1	3	3	2	2	1	2	2	3	3	3	2	2	1	3	1	1	1	0
18	3	2	1	5	2	5	4	4	5	3	3	4	2	4	5	1	5	2	5	4	3	2	4	3	1	2	3	3	3	2	0	4	4	2	4	4	3	4	4	2	4	4	4	1	4	2	4	2	4
32	5	1	1	1	1	1	2	1	1	2	1	1	2	1	1	3	1	1	1	1	2	1	1	1	1	2	1	2	1	1	2	2	4	2	2	1	2	4	3	4	4	3	2	2	2	3	4	2	3
36	5	1	3	3	1	1	2	1	1	4	1	1	1	1	2	5	1	1	2	2	1	1	1	1	1	1	1	1	1	1	3	4	4	3	4	4	4	3	3	4	4	3	4	3	3	3	4	2	3
39	5	1	2	3	3	4	3	3	3	1	3	4	1	2	3	1	2	3	3	5	2	1	1	4	2	5	3	5	4	2	2	4	4	3	4	3	2	4	4	4	3	4	3	3	4	3	4	2	3
18	3	2	1	1	4	3	2	1	4	4	3	4	3	4	3	3	2	4	4	3	4	1	4	4	2	3	3	4	3	3	0	1	2	2	3	2	2	1	4	4	0	1	2	3	3	3	1	1	3
37	5	1	2	5	3	4	1	5	3	1	1	4	1	2	5	1	1	1	2	1	1	1	1	1	1	2	1	2	1	1	3	3	4	2	3	4	4	3	4	3	3	3	2	2	3	3	3	2	2
54	3	2	2	3	2	3	2	3	4	3	1	4	1	1	1	1	3	1	3	1	1	1	1	4	1	1	1	3	2	1	3	4	4	4	4	3	3	3	3	3	2	2	4	2	4	4	4	0	2
40	5	1	2	5	3	4	4	3	5	2	3	4	4	2	4	1	3	3	5	4	3	3	3	2	2	4	3	4	3	2	1	2	3	3	2	1	2	3	3	4	3	4	1	1	4	3	3	3	3
40	5	1	2	3	3	2	2	2	1	5	1	1	2	2	2	5	1	5	1	2	5	1	1	1	1	3	1	3	2	1	3	4	4	4	1	1	2	3	3	4	3	3	2	1	4	2	4	3	3
40	3	1	2	3	2	4	3	3	2	3	2	3	2	3	2	1	2	1	3	2	1	1	1	1	2	3	1	3	1	1	1	2	1	2	1	2	4	3	3	1	3	3	3	3	3	4	4	2	2
35	2	1	1	2	4	2	4	2	3	1	2	2	3	3	3	4	1	5	2	1	4	1	1	3	3	3	4	4	4	5	1	2	3	2	2	3	3	3	1	2	1	2	1	1	1	1	1	1	1
32	5	2	2	3	1	4	3	3	2	1	1	2	2	1	4	1	3	1	4	1	2	1	1	1	3	3	3	4	2	2	0	3	4	3	2	1	2	2	4	2	2	1	2	1	1	2	3	1	1
37	4	1	3	2	1	1	2	2	1	1	1	1	1	5	2	1	1	1	1	5	1	1	1	1	1	1	1	1	2	1	3	0	4	4	4	4	4	4	4	4	4	4	4	3	4	4	4	3	4
33	5	2	2	3	1	1	2	1	1	1	1	1	1	4	1	3	1	1	1	3	3	1	1	1	1	3	1	3	1	1	2	3	4	3	3	2	3	2	4	2	2	2	2	2	4	3	2	0	2
37	3	1	2	4	3	3	2	5	4	3	4	1	2	5	5	1	1	1	1	5	5	2	1	1	5	3	1	2	3	5	2	4	4	0	3	0	0	1	3	3	1	2	4	0	2	0	3	0	0
40	5	1	2	3	1	2	1	5	1	1	1	2	1	5	1	1	2	1	1	5	1	1	1	1	1	2	2	1	1	1	3	4	4	3	4	1	4	4	4	4	4	4	4	4	4	4	4	4	3
30	3	1	2	2	1	2	2	4	1	4	1	1	2	1	1	4	1	1	1	1	1	1	1	4	2	5	4	5	5	5	3	1	4	4	4	4	4	4	3	3	2	4	3	4	4	4	4	4	4
30	4	1	1	2	1	2	2	2	2	5	2	2	1	2	3	1	2	1	2	2	1	1	1	1	5	1	1	1	1	1	2	0	4	4	4	1	4	4	2	4	3	4	4	3	3	4	4	1	3
40	3	1	2	4	2	3	3	3	3	3	1	1	1	1	3	1	1	3	3	1	3	1	2	3	1	3	4	4	3	4	1	0	2	2	2	2	2	2	2	2	2	2	2	0	2	1	2	2	3
38	5	1	1	4	2	5	3	3	3	1	1	3	1	1	5	1	1	3	1	1	1	1	1	4	1	1	1	2	1	1	3	4	4	3	4	3	3	3	4	4	4	4	4	4	4	3	3	4	3
44	3	2	2	3	1	2	1	1	1	1	2	3	1	1	5	3	1	1	1	1	1	1	1	1	1	2	1	3	1	1	1	2	4	4	4	3	4	4	4	3	4	3	3	3	3	3	4	3	1
31	3	2	2	2	1	3	1	2	3	3	3	1	1	3	2	1	1	1	1	1	1	1	2	5	1	3	2	3	2	1	2	3	4	3	3	3	3	4	3	2	3	3	2	1	1	3	4	2	3
24	3	2	1	3	1	2	3	5	1	1	2	2	1	5	5	2	1	1	1	1	1	1	1	3	1	3	1	3	1	1	1	4	4	2	2	2	3	4	4	0	2	2	3	2	2	2	3	2	3
29	5	2	2	5	1	5	3	4	5	5	5	5	2	5	2	1	5	1	5	5	1	1	1	1	4	4	1	3	3	1	1	4	4	2	2	2	4	4	4	4	4	4	4	4	3	4	4	4	2
47	3	1	3	5	1	5	3	3	2	3	2	5	1	1	2	1	3	1	1	1	1	1	1	1	1	2	2	3	3	1	1	3	3	3	3	0	4	4	4	3	2	3	2	2	3	3	3	2	3
43	5	1	1	5	2	5	3	3	5	5	4	4	3	5	3	1	2	4	4	4	1	1	1	4	4	1	1	3	1	5	1	4	4	3	3	3	2	3	3	3	2	4	3	2	3	3	2	3	3
25	3	1	1	2	1	3	4	2	2	4	1	2	2	4	2	3	4	1	2	1	2	1	1	3	4	3	2	2	1	2	1	1	3	3	1	3	1	1	2	2	3	3	1	4	1	4	4	1	1
43	7	2	2	5	1	1	1	1	1	1	1	1	1	1	1	5	1	1	1	1	1	1	1	1	2	1	1	1	1	1	0	0	0	0	0	0	0	0	0	0	0	0	0	0	0	4	4	0	4
24	4	2	1	5	1	5	1	3	3	3	1	3	1	3	3	2	3	1	2	2	1	1	1	1	2	4	4	3	2	2	1	2	4	2	4	2	4	4	4	4	4	4	3	3	3	4	4	3	3
49	3	2	2	5	2	3	3	1	3	1	1	4	5	2	2	1	2	2	3	1	1	1	1	5	2	3	1	2	1	1	3	4	4	4	4	4	3	4	2	3	2	2	4	4	4	3	2	4	2
40	5	1	2	3	1	2	1	1	1	1	1	1	1	1	1	1	1	1	1	1	1	1	1	1	1	2	2	3	1	1	2	0	4	4	4	0	3	4	3	2	2	2	2	3	3	3	4	3	3
47	5	1	2	2	1	2	2	2	1	2	1	2	1	3	2	1	1	1	1	1	1	1	1	2	3	3	1	2	1	1	2	4	4	3	4	2	4	3	2	4	3	3	4	3	3	3	3	3	3
39	3	1	2	3	4	4	4	2	3	3	3	2	5	3	3	1	3	3	3	4	4	1	2	4	3	5	3	3	3	1	1	2	4	3	3	2	2	2	2	2	3	3	2	2	3	3	3	3	3
41	5	1	2	2	4	3	1	5	3	1	2	1	1	2	1	1	1	1	1	1	1	1	1	2	2	2	1	1	1	1	3	4	4	4	4	0	2	4	4	4	4	4	4	0	4	4	4	4	4
50	5	2	3	3	1	4	3	3	3	1	1	1	1	4	1	1	3	1	1	1	1	1	1	2	1	1	1	1	1	1	2	3	4	3	4	1	2	3	4	3	3	4	3	3	3	3	3	2	2
47	5	1	2	5	3	3	3	3	3	3	4	2	1	4	1	1	1	4	1	4	1	1	1	4	4	3	1	3	2	1	2	1	4	4	4	4	4	4	4	4	2	2	4	3	4	3	4	2	3
54	5	1	1	5	1	5	3	4	3	5	5	2	3	5	4	1	2	2	3	2	3	1	1	3	4	3	1	1	1	1	2	3	4	3	3	1	0	1	0	2	3	2	3	1	3	2	3	2	4
40	5	1	2	3	2	3	3	3	2	3	3	3	2	3	1	1	1	1	1	2	1	1	2	3	4	3	3	3	3	1	2	3	4	3	4	3	2	3	3	3	3	4	3	3	3	2	3	2	3
38	5	1	2	4	1	4	1	3	1	2	1	1	1	1	3	1	3	2	1	1	1	1	2	1	1	2	2	3	2	1	1	1	4	4	4	3	2	3	4	3	3	4	3	2	4	4	4	4	4
50	3	2	2	3	4	3	2	2	2	3	4	3	1	2	2	3	2	3	2	1	1	1	1	4	3	1	1	2	1	1	2	2	4	4	4	2	1	3	3	4	4	4	3	3	4	3	3	3	4
38	5	1	1	4	1	3	2	3	1	1	1	2	2	1	1	1	1	1	1	1	1	1	1	3	1	3	1	3	1	1	2	1	3	3	3	3	3	3	3	3	3	3	3	2	3	2	3	3	3
30	5	2	1	4	1	3	2	2	4	1	1	3	1	1	2	3	2	1	2	1	1	1	1	2	1	2	3	3	3	1	1	3	4	2	2	2	3	3	4	3	4	4	3	0	2	2	3	2	2
19	3	2	1	1	1	1	1	5	1	1	1	1	1	1	1	5	1	1	1	1	1	1	1	1	1	1	3	3	1	1	3	4	4	4	4	4	4	4	4	4	4	4	4	2	4	2	4	4	4
38	3	2	5	3	3	3	3	5	2	5	4	3	3	4	3	1	3	2	3	2	2	2	2	1	3	3	5	3	3	5	1	0	3	2	4	4	2	3	4	3	2	3	0	1	2	2	0	2	2
20	3	2	1	3	1	3	3	5	3	1	5	4	1	5	3	1	4	2	3	5	1	1	1	5	3	3	1	1	1	1	2	3	4	3	4	3	3	4	2	2	4	4	4	3	2	4	2	0	3
45	5	1	2	4	1	4	3	4	3	3	4	3	3	3	3	3	1	1	1	3	1	1	1	2	3	1	1	2	1	1	2	3	4	4	4	1	4	4	3	4	3	3	4	3	4	3	3	3	3
48	5	#NULL!	2	4	2	4	4	5	3	1	5	3	1	5	5	1	5	4	4	5	1	1	1	5	3	3	1	1	1	1	3	4	3	3	3	3	4	4	0	3	4	4	4	4	4	3	4	1	3
41	5	2	2	3	1	3	2	4	3	1	4	3	3	5	3	1	3	3	5	4	2	1	1	2	5	2	3	3	4	1	2	1	3	2	2	2	2	3	4	2	2	0	3	0	3	0	2	2	2
41	5	2	2	4	2	3	4	2	2	3	1	1	1	4	1	2	1	1	1	2	1	1	1	1	1	2	1	1	2	1	2	2	4	3	3	1	3	4	0	3	3	1	3	2	3	2	1	1	0
38	6	1	2	5	1	4	2	5	1	1	3	2	1	3	1	1	2	1	1	1	1	1	1	4	1	1	1	1	1	1	2	2	4	4	4	2	3	3	4	3	3	4	3	3	4	3	3	2	2
32	5	1	1	5	2	5	2	3	4	1	1	5	1	1	1	1	1	2	3	1	1	1	1	2	1	3	2	5	2	1	1	2	4	3	3	1	1	1	4	4	2	2	2	2	4	3	3	3	3
37	4	1	2	2	1	3	2	5	1	1	4	2	1	5	2	1	1	1	1	2	1	1	3	4	4	4	2	3	2	1	1	4	3	3	3	0	4	4	4	4	4	4	4	4	4	3	4	4	3
48	5	1	3	4	4	3	5	3	3	1	4	3	2	3	3	3	2	3	2	2	4	2	1	1	2	4	3	3	3	4	0	2	2	2	3	0	1	2	3	3	1	2	1	0	2	0	2	2	1
50	6	1	2	3	2	3	2	3	3	3	3	3	3	3	3	3	3	1	2	2	1	1	1	2	5	2	2	3	1	1	2	3	4	3	3	2	2	2	3	3	4	3	3	2	2	3	3	3	3
30	5	1	1	1	1	2	1	1	1	1	1	1	1	1	1	1	1	1	1	1	1	1	1	1	1	3	1	3	1	1	3	4	4	4	0	2	3	4	3	3	0	3	0	2	2	2	4	1	3
33	5	1	2	3	3	5	4	4	1	1	3	1	5	3	3	1	1	3	2	1	2	1	1	2	2	4	3	4	4	1	1	3	4	2	3	0	0	2	4	3	2	2	2	1	4	2	3	1	2
47	6	1	4	1	1	1	1	1	1	1	1	1	1	1	1	1	1	1	1	1	1	1	1	1	1	1	1	1	1	1	3	4	4	4	4	4	4	4	4	4	4	4	4	4	4	4	4	4	4
41	5	1	3	1	1	1	1	1	2	2	1	1	1	2	1	2	2	1	1	2	1	1	1	5	2	1	1	3	3	1	3	0	4	3	4	2	4	3	4	4	4	4	4	4	3	4	4	3	4
41	3	1	2	4	5	5	4	4	4	3	3	4	4	3	4	4	3	5	4	1	4	4	2	3	2	4	3	4	4	3	1	0	4	3	3	2	3	4	2	2	2	2	2	1	2	3	2	3	3
29	5	1	2	5	3	5	3	5	2	2	1	2	5	3	2	1	2	1	2	3	2	2	1	5	2	4	2	3	3	2	3	3	4	3	3	2	4	4	4	3	3	3	3	2	2	3	4	3	4
38	4	1	2	3	4	3	4	2	2	3	4	2	3	4	3	4	2	1	1	2	1	1	1	3	3	3	2	3	3	2	2	2	3	2	3	2	3	2	2	2	2	3	3	1	3	2	2	2	2
27	5	#NULL!	2	4	1	5	2	1	1	1	2	5	1	1	1	3	1	1	1	1	1	1	1	3	1	2	1	1	1	1	1	4	1	1	2	0	3	0	3	2	3	2	1	1	1	0	1	0	2
36	4	1	2	3	1	1	1	2	1	3	4	1	1	5	5	3	1	1	1	4	1	1	1	2	3	2	1	2	1	1	2	3	4	4	4	3	3	4	3	2	2	4	4	3	3	4	3	2	3
29	4	2	1	3	3	3	3	3	3	3	3	3	3	2	3	3	4	3	4	3	3	3	3	3	3	3	3	2	3	3	0	1	1	1	2	1	1	2	2	3	1	1	4	3	3	1	3	1	1
44	4	1	2	1	3	2	1	1	2	3	1	2	1	1	1	2	4	1	1	1	1	1	1	5	2	1	1	1	1	1	2	4	4	3	4	2	4	3	3	3	4	2	3	2	3	0	4	4	2
42	5	1	1	2	1	3	1	5	1	2	1	3	2	4	1	4	1	1	1	1	1	1	1	1	1	3	1	3	1	1	2	3	4	3	2	2	3	3	4	3	3	2	4	1	2	3	2	2	3
34	4	1	2	5	1	5	3	3	3	1	1	3	1	1	1	1	1	1	1	1	1	1	1	4	2	1	1	3	1	1	2	3	4	3	4	2	3	3	4	1	4	4	4	4	4	1	2	0	3
45	3	2	2	4	3	2	2	2	2	4	3	2	2	2	4	1	1	1	1	2	1	1	2	1	2	3	1	2	1	1	2	4	4	4	4	4	4	4	4	4	4	4	4	3	4	4	4	3	3
40	5	1	3	3	1	3	3	5	1	3	4	1	1	5	3	2	1	1	1	1	1	1	1	3	4	1	1	1	1	1	2	3	4	2	4	2	4	4	4	4	4	4	4	4	4	4	4	3	2
39	5	1	2	2	1	2	3	2	1	1	3	1	1	1	2	1	1	1	1	1	1	1	1	1	1	1	1	1	1	1	1	0	3	3	2	2	4	3	4	4	0	1	1	3	3	3	4	3	4
34	3	1	1	3	3	4	3	3	3	3	2	3	3	3	3	1	1	1	1	1	1	1	1	1	3	2	2	2	1	1	3	3	4	4	4	4	3	2	4	4	2	3	3	2	4	2	4	2	2
47	5	1	2	2	3	2	3	2	3	2	2	2	1	4	2	3	1	1	1	3	1	1	1	2	3	2	1	2	1	1	2	4	3	3	3	2	3	4	3	3	4	3	4	3	3	3	4	3	3
50	3	2	2	4	1	4	1	2	1	5	1	3	1	2	5	1	5	1	3	3	1	1	1	4	1	1	1	1	1	1	2	2	4	3	4	3	4	4	3	4	4	3	3	3	4	4	4	4	3
27	5	1	1	4	4	5	3	1	1	1	5	5	1	5	3	1	3	1	1	3	1	1	1	1	5	3	2	5	2	1	3	4	4	4	4	4	3	4	4	4	4	4	4	3	4	4	3	3	3
50	5	2	2	4	3	3	3	4	2	4	4	3	2	4	3	1	3	2	3	4	2	1	1	2	4	1	1	2	1	1	2	2	4	3	3	0	3	3	1	1	3	3	2	2	3	3	3	2	2
27	7	1	2	1	4	3	2	5	5	1	3	1	3	4	1	1	1	1	1	1	1	1	1	1	3	3	1	1	2	1	3	4	4	4	4	3	3	4	4	4	4	4	4	4	3	4	4	4	3
33	5	2	2	3	5	3	1	1	2	1	1	5	1	5	5	3	1	1	1	1	1	1	1	1	2	3	1	3	1	2	3	1	4	3	2	1	3	2	4	2	2	3	3	3	2	3	4	2	3
38	5	1	2	5	1	5	1	2	2	1	1	2	1	1	1	1	1	1	1	1	1	1	1	4	1	2	1	1	1	1	3	4	4	4	4	4	4	4	4	4	4	4	4	4	4	4	4	4	4
39	6	1	2	2	1	5	3	3	2	4	2	2	3	4	2	1	2	1	3	4	1	1	1	4	1	2	1	2	1	1	3	4	4	4	4	2	3	4	4	4	4	4	4	4	4	4	4	1	4
32	4	2	2	3	4	5	3	3	4	4	1	3	4	3	3	3	2	1	2	4	2	1	2	3	3	5	4	3	4	3	1	2	4	3	4	0	3	4	4	2	3	4	4	2	3	3	3	2	2
50	5	1	2	2	1	4	3	2	3	3	3	3	3	3	3	2	1	1	1	2	1	1	1	1	5	3	1	2	1	3	1	1	1	3	3	2	2	3	4	1	3	3	3	2	2	1	2	2	2
30	3	1	3	1	1	1	1	1	1	1	1	1	1	1	1	1	1	1	1	1	4	1	1	1	1	2	1	3	2	1	1	2	4	3	4	2	3	3	3	4	4	3	3	1	2	3	2	3	2
30	5	1	1	1	1	1	1	1	1	1	1	1	1	1	1	1	1	1	1	1	1	1	1	1	1	1	1	1	1	1	3	4	4	4	4	4	4	4	4	4	4	4	4	4	4	4	4	4	4
33	5	1	2	5	1	5	5	2	5	3	2	5	2	1	5	5	4	5	5	5	5	2	5	2	5	5	5	5	5	5	0	2	1	4	2	0	1	1	4	4	4	3	2	0	0	3	4	4	4
35	6	1	1	2	3	3	3	4	1	2	2	1	1	5	2	3	1	1	1	3	1	1	1	2	3	2	1	3	1	1	2	4	4	3	3	2	2	3	4	4	4	4	3	3	2	3	3	3	2
34	6	1	2	3	3	2	1	3	1	1	1	1	1	1	1	4	2	1	1	1	1	1	1	4	1	1	1	1	1	1	3	2	4	2	2	2	1	3	4	3	2	2	1	2	2	2	2	1	2
33	6	1	1	2	1	3	4	2	3	3	4	4	4	2	4	3	1	1	3	5	5	1	1	1	2	4	2	4	4	1	2	4	3	3	3	2	2	3	3	2	2	2	2	3	2	2	3	2	3
30	4	1	3	1	3	1	1	1	1	1	1	1	1	1	1	4	1	2	1	1	1	1	1	1	4	3	3	4	2	1	1	3	4	3	4	3	4	4	4	4	4	3	3	2	4	2	2	2	1
25	3	2	2	1	1	3	1	1	1	3	4	3	3	3	3	5	2	1	1	2	3	1	3	1	2	3	2	3	1	1	2	2	4	3	3	3	4	3	3	3	4	4	3	2	1	3	3	1	3
27	5	1	1	5	1	5	2	2	1	1	1	3	2	1	2	1	3	1	2	1	1	2	1	2	1	3	1	2	1	1	1	4	4	3	4	3	4	3	4	4	4	4	4	2	4	3	3	4	1
27	3	1	1	4	3	4	4	2	1	2	1	1	1	2	2	2	1	5	2	2	1	1	1	2	5	4	2	5	3	1	1	1	4	3	4	3	2	3	1	1	4	4	3	1	4	4	4	3	4
39	5	1	2	5	5	5	4	5	4	4	5	5	1	5	5	5	1	1	1	5	1	1	1	5	4	1	1	1	1	1	0	0	4	4	4	0	3	4	3	0	3	4	4	4	4	4	4	3	4
30	5	1	1	3	1	1	1	1	1	2	1	1	1	1	1	1	1	1	1	1	1	1	1	1	1	1	1	1	1	1	1	0	2	3	4	3	3	3	3	3	4	4	4	3	4	4	4	4	4
45	8	1	3	2	3	3	1	3	3	4	2	3	1	5	4	4	1	4	2	5	1	1	1	1	5	5	3	1	1	1	0	4	4	4	4	0	4	4	4	4	4	4	4	4	4	1	4	4	4
28	3	1	2	1	3	1	1	1	1	4	1	1	1	5	1	5	1	3	1	5	1	1	1	5	5	3	2	4	3	1	1	2	4	2	3	2	2	3	3	3	3	2	2	2	3	2	3	2	2
47	6	2	2	5	3	4	1	1	2	1	1	4	1	3	4	2	3	1	2	4	1	1	1	1	1	3	1	4	1	1	2	4	4	4	4	3	4	4	4	3	4	4	4	3	3	3	4	4	4
42	5	1	2	2	1	2	1	1	1	5	5	1	1	5	1	2	1	1	1	1	1	1	1	5	1	1	1	3	1	1	3	4	4	4	2	0	4	3	2	2	3	3	3	2	3	4	2	2	2
45	7	1	2	3	1	3	2	2	1	1	1	1	1	1	1	2	1	1	1	1	1	1	1	1	1	3	2	3	1	1	2	3	3	3	3	3	3	3	3	3	3	3	3	3	3	3	3	2	2
48	6	1	1	1	1	1	1	1	1	1	1	1	1	1	1	1	1	1	1	1	1	1	1	1	1	1	1	1	1	1	3	4	4	4	4	4	4	4	4	4	4	4	4	4	4	4	4	4	4
45	5	1	2	4	3	3	1	2	1	2	2	1	1	1	1	3	1	1	1	1	1	1	1	1	1	1	1	1	1	1	1	2	4	4	4	3	4	4	4	4	4	4	4	3	3	4	4	3	3
33	5	1	1	1	5	2	1	5	1	5	1	5	1	5	2	1	1	1	1	5	1	1	1	1	5	3	1	3	1	1	1	1	4	2	3	3	3	4	3	3	2	3	0	3	0	2	1	3	2
32	5	1	2	5	1	4	3	3	1	1	1	1	1	1	1	1	1	1	1	1	1	1	1	1	1	3	1	2	1	1	2	4	3	3	4	2	3	3	3	3	3	2	3	2	3	2	3	3	2
39	7	1	5	3	1	3	3	4	2	5	1	5	2	1	2	1	3	1	1	1	1	1	2	5	1	1	1	1	1	1	2	3	2	4	4	2	4	4	4	4	4	3	3	3	4	4	4	3	3
35	5	1	2	4	2	4	3	3	2	4	2	4	2	3	3	3	3	2	2	3	2	1	1	3	3	3	2	2	2	1	2	3	4	2	3	2	3	2	2	2	2	2	3	2	3	3	3	0	1
38	5	1	2	5	1	3	4	2	1	1	1	1	3	2	5	2	1	1	1	1	4	1	1	3	1	3	2	3	1	1	1	3	4	3	3	1	4	4	4	3	2	3	3	3	3	3	3	3	3
31	5	1	2	2	1	3	1	1	1	1	1	1	1	1	1	1	1	1	1	1	1	1	1	1	1	2	1	3	3	1	3	4	4	4	4	2	4	4	4	4	3	4	4	3	3	3	4	4	3
32	5	1	1	3	1	2	2	4	2	1	4	1	1	4	2	1	1	1	1	4	1	1	2	4	3	3	2	2	1	1	2	4	4	3	3	2	3	3	4	4	3	3	3	3	3	2	3	2	3
37	5	1	2	3	1	2	3	2	2	2	3	1	1	2	2	1	1	1	1	1	1	1	1	1	1	1	1	3	2	1	1	3	4	3	3	2	3	3	3	3	3	3	3	3	3	3	3	2	3
37	5	1	2	3	1	2	3	2	2	2	3	1	1	2	2	1	1	1	1	1	1	1	1	1	1	1	1	3	2	1	1	3	4	3	3	2	3	3	3	3	3	3	3	3	3	3	3	2	3
41	5	1	2	4	1	4	2	3	5	4	4	4	4	3	3	1	1	1	2	2	1	1	3	5	4	3	2	3	2	1	0	2	1	2	3	1	2	2	2	2	3	3	3	3	3	2	3	2	3
39	3	1	2	4	4	5	3	3	3	1	1	4	1	1	4	1	4	1	4	1	1	1	1	4	1	1	1	1	1	1	2	3	4	3	3	3	3	3	3	3	3	3	3	3	3	3	3	2	2
48	5	1	2	4	1	4	2	4	3	1	1	2	1	2	1	3	1	1	2	1	1	1	1	1	4	2	2	2	2	1	2	3	4	3	3	1	3	3	4	4	3	3	3	3	3	3	3	2	3
37	5	1	2	1	1	1	1	1	1	1	1	1	1	5	5	1	1	1	1	3	1	1	1	5	4	1	1	1	1	1	3	4	4	4	4	2	3	4	4	4	4	4	4	4	4	4	4	4	4
52	8	1	2	4	2	4	4	3	3	3	3	1	1	1	2	1	1	1	1	1	1	1	1	1	1	4	2	1	2	1	2	3	4	4	4	4	4	4	4	4	3	4	2	2	4	3	4	1	4
28	6	1	2	3	1	5	3	1	1	1	1	1	1	1	1	1	1	1	2	1	1	1	1	1	1	2	1	1	1	1	1	3	4	2	2	2	2	3	4	4	4	4	3	3	4	2	2	2	2
45	6	1	2	2	1	3	3	2	1	1	3	3	2	2	4	1	2	1	2	3	1	1	1	2	5	3	1	3	1	1	2	3	4	4	3	2	3	3	3	3	4	3	3	2	3	4	4	2	4
32	6	1	2	3	1	3	3	2	2	1	2	2	2	3	2	2	2	1	2	2	1	1	1	3	2	3	2	3	1	1	1	2	3	2	2	1	2	3	2	3	3	3	2	1	1	1	1	2	1
58	5	2	2	4	3	3	3	4	4	1	3	3	3	4	2	1	3	3	2	4	3	2	1	1	4	3	2	4	4	2	0	2	3	2	2	0	1	2	3	2	2	2	3	1	1	2	1	0	2
30	3	1	2	3	1	4	3	3	2	1	1	2	1	2	4	1	2	1	3	1	2	2	3	2	1	3	3	2	3	2	1	2	2	1	2	3	1	2	4	2	4	3	2	0	1	1	2	2	3
29	5	1	2	3	1	1	3	2	1	3	1	1	1	5	3	2	1	1	1	5	1	1	1	1	2	3	3	4	2	2	0	1	3	0	2	2	2	1	3	3	2	2	1	1	1	2	2	1	2
36	3	1	2	1	1	1	1	1	1	1	1	1	1	5	1	1	1	1	1	1	1	1	1	1	1	1	1	3	1	1	2	2	0	4	4	2	3	2	2	4	4	4	3	0	4	3	4	3	2
46	3	1	2	2	2	3	2	5	1	1	1	2	2	3	2	4	1	1	1	2	1	1	1	2	4	3	3	1	1	3	1	4	4	3	4	2	3	3	3	2	2	3	4	3	2	3	3	1	3
55	5	1	4	4	4	5	3	5	2	1	2	2	1	5	5	1	1	1	1	4	1	1	1	2	4	2	1	3	1	1	2	3	4	4	4	2	4	4	3	3	3	4	3	3	3	4	4	3	3
36	5	1	2	3	1	3	3	4	4	2	5	4	3	4	3	1	1	1	1	1	1	1	1	1	3	3	2	2	1	1	1	3	4	3	3	3	3	3	4	2	3	3	3	2	3	3	3	2	3
49	5	1	2	3	3	3	3	4	3	1	3	3	2	4	2	3	1	3	3	4	3	4	2	1	3	4	3	3	4	2	1	2	3	2	2	4	2	3	3	3	2	3	2	1	3	2	2	1	2
28	3	1	2	3	3	3	3	3	3	1	2	3	2	2	2	2	2	3	3	2	2	1	1	1	1	4	3	4	4	3	0	2	3	2	2	2	2	2	4	2	2	2	2	2	2	2	2	2	0
53	5	1	2	3	2	3	4	1	2	1	1	4	1	2	4	1	1	1	2	3	3	2	1	2	1	3	1	1	3	3	2	2	4	3	3	0	2	3	3	3	3	3	3	3	3	3	3	2	3
39	2	1	2	1	1	1	1	1	1	1	1	1	1	1	1	1	1	1	1	1	1	1	1	1	1	1	1	1	1	1	0	0	0	4	4	4	4	0	0	0	4	4	0	4	0	4	4	4	4
50	5	1	2	3	1	3	1	2	2	1	2	2	5	3	2	1	3	1	1	1	3	1	1	1	3	4	2	2	3	2	2	2	3	3	2	1	3	2	3	1	3	3	2	2	3	3	3	1	2
46	5	1	2	5	3	5	4	3	3	1	2	4	2	3	4	1	3	2	3	3	1	2	3	2	3	3	2	3	3	1	1	3	4	3	3	0	3	3	3	1	2	3	3	2	3	3	2	1	1
30	3	1	2	1	1	1	1	5	1	5	5	1	1	5	5	4	4	1	1	5	1	1	1	1	5	2	1	1	1	1	1	4	4	4	4	2	4	4	3	3	3	3	3	3	3	3	3	3	3
54	3	1	2	3	1	2	2	5	4	3	4	2	1	2	2	2	2	1	1	5	3	1	1	1	5	3	1	3	3	1	2	3	4	3	3	3	3	4	0	4	3	3	3	2	3	4	4	2	1
34	3	1	2	4	3	2	2	2	2	3	2	2	2	2	2	2	2	2	2	4	2	2	1	1	4	1	2	2	1	1	1	3	4	3	3	2	3	3	3	3	3	3	2	2	2	2	2	2	2
49	4	1	2	5	2	5	5	4	4	1	1	5	2	1	3	1	3	2	5	2	1	1	2	3	3	3	5	4	4	1	2	3	4	3	4	3	2	4	3	3	3	3	3	2	3	3	3	2	3
33	6	1	2	5	2	4	4	2	2	3	2	1	3	3	1	2	2	1	1	2	1	1	1	1	2	3	1	3	1	1	1	4	4	4	4	4	4	4	3	4	4	4	4	3	4	1	4	1	2
33	4	1	2	3	4	4	4	4	2	4	4	3	5	4	3	3	2	2	3	3	2	1	3	2	3	3	4	3	4	3	0	2	4	3	3	3	3	3	3	3	3	3	2	2	3	3	3	2	3
42	5	1	2	5	3	4	3	3	3	3	3	4	3	2	3	1	3	3	3	3	3	2	1	3	3	3	1	2	2	1	1	2	4	2	3	2	2	3	2	3	2	3	2	2	3	3	4	2	2
41	5	1	2	5	1	3	3	2	2	4	3	2	1	4	2	2	1	2	1	2	1	1	1	1	3	3	1	3	2	1	2	1	3	2	4	3	2	1	2	2	2	2	1	1	3	3	3	2	0
39	5	1	2	1	5	5	5	1	5	1	1	5	5	1	4	1	5	5	5	1	5	5	5	5	1	5	5	5	5	5	0	0	0	0	0	0	0	0	0	0	0	0	0	0	0	0	0	0	0
50	2	2	5	4	2	5	3	5	3	1	1	5	4	1	1	1	4	2	1	1	3	3	1	5	1	4	1	3	3	1	0	1	4	3	2	2	2	3	4	4	4	4	0	4	4	4	4	1	4
60	4	2	2	4	2	5	4	3	4	4	4	5	4	4	4	3	1	1	5	4	1	3	1	2	5	3	3	3	3	3	0	2	3	2	1	2	2	1	3	4	1	3	3	3	2	0	2	2	1
45	3	1	2	4	1	3	5	2	4	4	4	5	4	4	3	1	1	4	3	4	1	2	1	2	2	3	3	3	3	3	1	4	4	4	4	3	3	4	3	4	4	4	3	1	1	3	4	3	3
37	5	1	2	4	3	4	4	4	4	2	5	1	1	2	2	2	2	2	2	2	2	2	1	1	4	5	4	4	4	1	1	2	3	3	3	2	3	3	3	3	3	3	3	2	2	2	3	2	3
42	3	1	2	3	2	3	3	3	3	3	3	3	2	4	3	3	1	1	2	4	1	1	1	1	4	3	1	3	1	1	1	3	4	3	3	2	2	3	3	3	2	3	1	1	2	1	2	1	1
31	5	1	2	4	1	4	4	4	4	4	4	4	3	4	3	3	3	1	3	4	2	2	3	3	4	4	3	3	3	3	2	3	4	2	2	2	2	3	2	1	3	3	2	2	2	2	2	3	2
36	3	1	2	3	4	3	4	4	4	3	3	1	2	3	4	1	2	4	2	2	3	1	2	3	4	4	4	5	4	3	0	0	4	3	3	3	3	3	3	3	4	4	2	3	3	3	3	3	3
34	5	1	2	3	3	5	3	3	3	1	3	3	1	3	3	1	3	1	3	2	3	1	3	1	2	4	3	3	1	1	1	2	4	2	2	2	2	4	3	4	3	3	2	1	2	3	4	2	2
41	5	1	2	3	2	4	4	3	3	3	3	4	3	3	3	4	3	2	3	3	4	3	3	3	4	4	5	4	5	5	0	2	4	1	2	0	2	3	2	1	2	2	0	0	3	3	1	2	2
60	4	2	2	3	1	4	3	2	2	2	3	3	4	3	3	3	1	1	2	2	2	1	1	1	2	4	3	3	3	3	1	3	4	3	3	2	2	3	3	3	3	3	4	3	3	3	3	3	3
53	5	1	3	4	1	4	3	3	2	1	1	5	2	2	5	1	3	2	4	3	2	1	1	3	3	3	4	3	3	2	1	3	4	3	4	3	2	4	4	4	2	2	2	0	2	0	2	2	2
41	3	1	2	3	3	2	2	3	3	3	3	1	3	4	3	3	2	1	1	3	1	1	1	3	5	3	1	3	1	1	1	3	3	3	2	2	2	2	2	2	2	2	3	1	2	2	2	2	3
49	7	1	2	3	1	3	4	3	3	2	2	2	2	4	3	3	3	1	2	4	2	1	1	1	4	2	2	2	2	1	2	2	4	3	4	3	3	3	3	4	4	4	3	2	4	4	4	3	3
46	3	1	2	5	2	4	4	2	3	3	3	3	2	4	2	2	2	1	2	5	2	3	1	2	4	3	2	2	1	3	1	3	4	3	3	3	4	4	4	3	3	3	2	3	4	4	4	3	2
35	3	1	2	2	2	3	4	3	3	2	3	3	1	2	1	1	1	2	2	2	2	1	2	2	4	4	3	2	1	2	1	3	4	2	4	1	3	4	4	4	4	3	2	3	3	2	2	3	4
39	3	1	2	3	1	2	5	4	2	1	1	3	3	3	3	1	5	1	2	2	1	1	1	1	1	2	2	1	1	1	1	2	4	2	2	2	2	2	2	2	2	2	2	2	2	1	2	2	2
50	3	1	2	3	3	4	2	3	3	3	2	4	2	3	2	3	3	3	3	2	1	1	3	2	3	3	2	3	1	2	1	3	3	2	3	2	3	2	2	2	3	3	3	2	2	2	3	1	2
53	5	1	2	4	5	5	5	3	3	5	4	5	5	4	4	1	3	3	3	3	4	3	3	3	4	5	5	4	4	4	0	2	4	0	3	3	4	3	4	4	4	3	4	4	4	3	4	4	4
49	7	1	2	5	1	4	5	3	1	4	1	3	5	1	3	1	1	1	5	1	1	1	1	1	1	1	4	2	1	1	2	3	4	4	4	2	3	3	4	4	3	3	4	3	4	3	3	2	3
36	5	1	2	3	1	2	2	2	2	3	2	1	2	4	3	2	2	1	2	5	2	1	1	1	4	1	2	1	2	1	1	3	3	3	3	2	3	2	3	2	3	3	3	1	2	1	2	2	2
35	5	1	2	5	3	5	5	4	5	1	4	5	2	3	5	1	5	3	3	4	1	1	2	2	3	4	4	3	2	1	1	1	4	3	3	1	3	3	4	4	4	3	2	1	3	2	3	3	2
56	5	2	2	5	2	5	4	3	3	4	4	5	1	3	3	1	3	2	4	1	1	1	1	5	4	1	1	1	1	1	3	4	4	3	3	2	4	4	4	4	3	4	3	3	4	3	4	0	3
46	1	2	2	5	1	4	3	3	2	4	3	3	3	1	1	3	1	1	1	1	1	1	1	1	3	1	1	3	1	1	2	4	4	4	4	4	4	4	3	4	4	4	4	3	4	4	4	3	3
38	5	1	2	5	4	5	4	3	4	1	3	5	5	3	4	1	3	4	5	3	3	4	4	3	3	4	3	3	3	1	2	3	4	3	2	2	4	3	4	4	4	4	4	2	4	2	4	4	3
42	5	1	2	5	3	3	3	3	3	3	3	3	3	3	3	2	3	3	3	3	3	2	1	3	3	3	2	2	2	1	2	2	4	3	3	3	3	3	2	3	2	4	3	2	2	3	3	2	2
37	5	1	2	3	3	3	2	2	3	3	5	4	4	4	4	1	3	3	3	4	3	5	3	3	3	4	4	4	4	3	1	0	4	2	3	3	3	3	2	3	3	3	3	3	3	2	2	2	2
45	3	1	2	5	4	5	5	3	3	1	2	5	3	1	2	1	1	3	3	1	5	1	2	3	2	4	3	3	3	1	0	3	4	4	4	0	3	3	4	0	2	2	3	0	0	2	2	2	3
35	5	1	2	3	4	3	4	2	3	1	2	2	5	4	2	3	2	4	4	3	2	3	1	4	3	5	4	4	3	3	2	2	4	3	3	1	4	2	3	4	2	4	3	1	1	2	4	3	3
36	5	1	2	5	4	4	4	3	4	4	3	4	3	3	3	1	3	3	3	3	2	2	2	3	4	4	3	3	4	2	1	1	4	2	2	2	2	2	2	2	1	1	1	1	3	3	3	2	2
50	2	1	2	5	3	5	5	5	5	2	1	5	4	2	4	1	3	3	5	1	4	3	3	4	1	5	4	4	4	3	0	3	3	2	2	2	3	2	2	2	2	2	3	1	3	2	2	2	2
42	5	1	2	4	3	4	4	5	2	3	2	3	2	4	4	3	2	1	2	4	3	1	1	1	4	4	3	3	4	2	1	3	3	2	3	2	3	2	2	2	2	2	3	2	2	1	2	1	2
24	5	2	1	3	1	4	4	5	3	1	5	4	2	5	4	1	3	1	3	5	2	3	2	2	5	4	3	4	2	1	1	3	4	2	3	2	3	0	4	0	4	4	3	4	3	1	4	2	2
47	5	1	2	5	3	5	5	4	4	1	3	3	2	3	4	3	1	1	2	4	1	2	2	3	3	4	4	2	4	1	2	4	4	4	4	3	3	4	4	4	4	4	4	3	3	4	4	3	4
36	5	1	2	4	4	5	3	4	2	2	5	3	2	5	5	1	3	1	2	5	2	1	2	5	4	3	1	3	1	1	3	4	4	3	3	3	4	3	4	4	4	3	4	2	3	3	4	3	2
35	8	1	2	4	2	5	5	4	4	4	4	4	3	5	5	1	3	3	3	3	4	1	2	2	5	3	4	4	3	4	1	4	3	2	3	1	2	3	4	4	3	3	3	1	2	2	3	3	3
37	5	1	4	5	1	3	3	5	2	3	4	2	3	5	5	4	1	1	1	1	1	1	1	3	4	2	1	2	1	1	2	3	4	3	3	2	3	3	1	3	3	3	3	1	2	3	3	2	3
36	5	1	2	3	2	3	3	3	3	3	3	3	3	3	3	2	3	3	3	3	3	1	1	1	2	3	2	2	3	1	1	3	4	2	2	2	2	2	2	2	1	2	3	2	1	2	2	2	2
47	5	1	2	4	1	4	4	2	4	2	3	3	2	4	4	2	3	1	3	4	4	2	2	2	3	4	4	3	4	3	1	1	3	3	2	1	2	3	2	3	3	3	2	1	3	2	3	1	3
32	5	1	2	5	5	5	5	4	4	1	2	5	5	1	3	1	5	5	5	5	4	2	3	4	5	4	5	3	4	1	2	3	4	2	2	2	3	3	3	4	0	0	2	0	2	1	3	0	2
40	5	1	2	3	3	4	3	3	3	1	1	2	3	3	2	1	1	5	3	2	3	1	3	3	2	3	3	4	3	2	1	2	4	4	4	3	3	4	3	4	4	4	4	3	4	3	3	2	3
48	3	1	3	3	1	4	5	5	4	4	2	3	2	4	2	1	2	2	3	3	2	1	1	1	4	5	1	2	5	3	1	3	4	4	4	4	4	3	4	4	4	3	3	2	3	4	4	2	2
33	5	1	2	5	1	5	4	3	4	1	2	4	5	3	4	1	4	5	5	4	3	3	3	2	4	4	5	4	5	4	1	2	3	2	2	2	3	3	2	3	2	3	3	3	3	3	3	3	3
42	5	1	2	5	1	3	2	4	2	1	1	2	2	3	2	3	2	1	2	4	1	4	2	4	2	2	1	2	1	1	2	4	2	4	4	3	3	4	4	1	4	4	4	3	3	3	3	4	3
38	7	1	2	4	2	5	4	5	2	4	4	4	4	5	4	1	3	1	1	3	1	1	1	2	4	3	2	4	1	1	2	2	4	4	2	4	4	4	4	4	3	3	3	3	3	3	3	3	3
57	4	2	2	5	4	5	4	3	5	1	1	3	2	1	3	1	1	2	3	2	2	1	1	5	3	4	3	3	2	1	2	4	4	3	3	2	3	4	4	3	3	3	2	2	4	3	4	3	1
41	3	1	2	5	4	5	5	1	4	1	2	5	4	4	4	1	3	4	4	4	5	3	2	1	4	5	5	4	5	5	0	0	4	2	1	0	0	2	2	0	1	2	0	0	2	0	0	2	2
43	7	1	2	4	1	4	3	2	4	1	2	3	2	3	3	1	3	1	2	1	1	1	1	2	2	2	1	2	1	1	2	3	4	3	3	1	3	3	2	3	3	2	3	3	4	3	3	3	3
40	7	1	2	4	4	4	4	4	4	3	3	3	1	5	3	1	2	3	3	3	2	3	3	2	3	4	2	2	2	1	3	4	4	3	4	2	4	4	4	4	4	3	3	2	3	3	3	3	2
53	3	2	2	3	2	3	5	4	4	4	4	2	1	5	3	1	1	1	1	5	1	1	1	1	5	1	1	1	1	1	1	3	4	2	2	2	2	3	2	3	2	2	3	1	2	1	3	1	2
37	5	1	1	3	4	4	4	5	2	3	5	3	1	5	3	3	1	3	1	4	1	2	2	5	4	3	1	1	1	1	3	4	4	4	4	4	4	4	4	4	4	4	3	3	4	4	4	4	4
32	6	1	1	4	2	4	4	3	4	1	2	5	3	2	2	1	3	1	3	2	1	1	2	3	1	3	3	2	2	1	2	3	4	3	3	2	3	4	4	4	4	4	3	3	3	4	3	2	3
34	5	1	2	3	1	3	4	3	3	3	1	3	2	1	2	1	1	1	4	1	2	1	1	4	1	3	4	4	3	1	2	4	4	2	3	2	3	3	4	3	3	2	4	2	3	1	2	3	2
32	5	1	1	4	1	4	3	4	2	4	3	2	3	2	2	1	2	1	1	2	1	1	1	1	1	3	4	3	3	2	2	1	1	2	2	2	4	4	4	4	4	4	4	4	4	3	3	3	3
36	5	2	2	4	5	4	3	2	3	3	2	2	3	2	4	1	1	3	2	2	3	1	1	3	5	1	3	1	3	1	3	4	4	4	4	4	4	3	2	3	4	4	4	1	2	0	4	0	3
34	5	2	5	5	3	4	5	1	4	5	4	5	5	1	4	1	5	4	5	3	3	4	1	3	3	5	5	5	5	5	0	2	4	1	3	1	2	1	3	2	2	3	2	2	2	2	1	1	1
29	6	1	1	3	2	3	2	4	1	2	4	1	2	1	2	4	1	2	1	4	1	1	1	1	3	4	2	3	1	1	1	2	4	2	3	3	3	3	4	3	2	2	2	4	4	3	1	1	2
36	6	1	2	3	1	3	2	2	2	2	3	3	3	3	2	3	2	1	1	1	1	1	1	2	3	3	3	4	1	2	1	3	4	2	3	2	2	3	4	4	4	4	2	3	3	2	3	3	2
27	6	1	2	5	1	5	2	3	2	3	3	3	2	3	1	1	2	1	2	1	1	1	1	1	2	3	1	2	2	1	2	4	4	3	3	0	4	4	4	3	3	3	3	3	3	2	3	3	2
27	5	2	1	3	1	2	2	4	1	2	1	5	3	1	1	1	1	1	3	1	1	1	1	4	1	3	1	1	1	1	3	4	4	3	4	3	3	3	4	3	4	4	4	3	4	3	4	4	3
38	5	1	2	3	3	3	5	5	4	1	1	5	1	1	3	1	1	1	2	1	1	1	5	5	2	1	1	2	1	1	2	3	4	4	4	3	4	4	2	4	4	4	4	4	3	2	3	3	3
25	5	2	1	3	1	3	3	2	2	3	3	2	2	3	1	1	1	1	3	2	1	1	2	2	2	4	3	3	2	1	2	2	4	3	4	2	1	3	4	4	3	3	1	2	4	3	2	2	3
37	7	1	2	3	3	3	3	3	2	3	1	1	2	2	2	2	2	3	1	2	2	2	2	2	1	3	2	2	3	2	2	0	2	3	4	2	3	3	3	3	3	3	3	2	3	2	3	3	3
34	6	1	2	3	1	2	1	2	1	1	1	1	1	4	2	3	1	1	1	3	1	1	1	1	4	2	2	3	2	1	3	2	4	4	4	2	4	4	3	4	4	4	4	4	4	3	4	3	3
39	6	1	2	3	1	3	2	4	2	4	4	1	1	4	1	4	1	1	1	1	1	1	1	3	3	3	1	1	1	1	2	4	4	4	4	2	3	4	4	4	4	4	4	4	4	4	4	4	4
27	6	2	2	2	1	3	2	4	1	1	1	1	1	1	1	1	1	1	1	1	1	1	1	1	1	3	3	3	2	2	2	3	1	3	3	1	2	2	0	3	3	2	2	2	3	1	3	3	3
43	5	1	3	2	2	1	2	2	1	1	3	2	1	4	2	3	1	2	1	5	1	1	1	2	4	2	1	3	1	1	2	3	4	3	4	2	3	3	4	4	3	3	2	3	4	3	3	3	2
36	7	1	2	3	2	1	4	3	1	1	1	2	2	2	4	1	1	1	4	3	1	1	1	1	3	4	2	4	1	1	0	2	1	1	1	1	0	2	1	2	2	2	1	2	0	1	2	2	0
23	5	1	1	5	4	5	5	4	4	1	1	4	5	4	1	1	2	4	5	2	5	1	2	5	2	4	3	2	2	1	2	0	4	2	4	3	3	4	3	1	3	4	1	2	3	1	4	4	2
29	6	1	2	2	2	2	2	2	2	4	3	3	2	4	4	3	3	3	3	3	2	2	1	4	3	3	3	3	3	1	2	3	3	3	3	1	3	3	3	3	3	3	3	3	3	3	3	3	3
39	4	1	2	4	1	5	5	3	3	3	4	3	1	3	3	1	3	1	3	3	1	1	2	4	3	4	3	3	2	1	1	4	4	2	4	3	4	2	2	3	4	3	3	3	3	2	3	3	3
25	5	2	2	3	1	2	3	3	3	1	3	2	2	3	3	1	1	1	2	2	3	1	1	1	4	3	3	3	3	1	2	3	4	2	4	3	2	3	4	4	4	4	3	2	2	2	3	4	3
40	3	1	2	3	1	3	2	2	1	1	5	2	1	5	4	1	1	1	1	5	1	1	1	1	3	1	1	1	1	1	0	4	4	4	4	4	4	4	4	4	4	4	4	4	4	4	4	4	4
52	3	2	4	4	3	5	3	3	4	5	3	5	5	2	2	1	2	3	5	4	2	3	1	1	3	3	2	4	3	1	0	2	2	2	0	3	2	3	1	2	3	2	2	0	1	3	1	1	2
40	3	1	2	2	1	2	3	2	3	1	1	3	1	3	3	3	1	1	3	4	1	1	1	1	3	3	3	3	3	2	1	0	4	2	3	2	3	3	2	3	3	3	3	1	3	3	3	3	3
50	5	2	2	4	3	4	2	4	3	1	1	3	1	4	2	1	1	1	2	1	1	1	1	3	3	3	1	2	2	1	1	3	4	3	3	0	3	3	3	3	3	3	3	2	3	3	3	3	2
20	3	2	1	2	5	5	3	5	3	1	3	3	4	4	4	2	1	5	4	4	3	1	3	3	5	3	2	5	3	2	0	3	4	4	4	1	3	4	4	4	4	4	1	3	2	3	4	3	4
47	5	1	2	4	3	4	4	3	2	3	2	4	2	3	3	1	2	3	4	3	2	1	1	2	3	3	2	3	3	2	2	3	4	3	3	2	3	3	4	2	3	3	3	3	4	3	3	3	3
33	3	2	2	5	1	3	4	3	2	2	5	1	1	2	4	3	4	1	2	4	1	1	1	5	5	1	1	1	3	1	3	2	4	4	4	4	4	4	4	4	4	4	4	4	4	4	4	4	3
46	5	2	2	3	3	3	3	3	2	4	4	3	4	5	5	4	1	3	2	5	3	1	2	4	5	3	1	1	1	2	3	2	4	4	3	3	2	3	4	3	4	4	4	3	4	3	3	3	3
56	3	2	2	5	3	5	4	3	3	3	4	4	3	3	3	3	2	2	3	1	3	4	1	3	3	5	3	3	1	1	2	3	4	3	3	0	3	3	3	2	3	3	3	2	3	3	3	0	3
55	3	2	2	5	4	4	4	4	5	1	1	5	5	1	2	4	1	3	2	4	1	1	1	2	3	3	1	3	1	1	3	4	4	4	4	4	4	4	4	4	3	4	4	3	4	4	3	3	4
46	5	1	2	5	1	5	4	2	4	2	2	5	5	2	3	1	4	2	4	2	3	3	3	2	2	3	3	4	4	3	1	3	3	2	2	2	3	3	3	2	2	2	2	2	3	3	2	3	3
38	6	1	2	5	3	5	5	3	3	1	3	5	3	3	3	1	3	4	4	1	4	1	1	1	1	1	1	3	2	1	1	3	4	0	1	0	0	2	2	2	2	0	2	0	0	0	0	0	0
33	3	1	2	5	4	4	5	2	2	3	4	2	4	2	3	1	3	2	2	3	2	1	1	3	1	5	2	1	3	2	3	2	4	3	3	4	3	4	4	4	4	4	4	3	4	3	4	3	3
37	5	1	2	1	1	1	5	3	3	3	3	3	3	3	3	1	3	1	4	3	3	2	3	2	4	3	1	3	3	1	3	4	4	3	4	3	4	4	4	4	2	2	3	2	4	3	4	3	3
45	5	1	2	3	1	1	2	2	1	5	3	1	1	2	3	1	3	1	3	3	1	1	1	1	3	1	1	1	1	1	1	0	4	3	4	2	4	4	4	4	4	4	4	4	4	3	3	3	3
39	5	2	2	5	1	3	2	2	1	1	2	2	2	2	2	2	1	1	2	2	2	1	1	1	5	3	2	3	3	3	0	0	4	4	2	3	2	3	2	3	2	4	4	2	3	3	3	2	2
50	3	1	5	5	1	4	2	3	3	1	2	5	1	2	2	1	2	1	2	3	3	1	1	2	2	2	1	1	1	1	3	3	4	4	4	4	4	4	2	2	3	4	3	3	3	2	3	3	3
45	5	1	2	3	1	4	2	2	4	2	3	3	4	2	4	1	3	4	4	4	3	1	1	1	2	3	1	3	1	1	0	3	2	1	1	0	2	2	2	1	1	2	1	2	0	1	2	1	1
33	4	1	2	5	2	4	3	3	3	3	3	4	4	3	4	1	3	2	3	1	3	1	2	3	3	4	3	2	2	1	3	4	4	4	3	4	4	3	4	4	4	4	4	4	4	4	4	4	4
50	5	1	2	5	1	5	2	1	3	1	1	3	1	1	3	3	1	1	2	1	1	1	1	4	1	1	1	3	1	1	2	4	4	3	3	2	2	4	3	3	3	2	3	3	2	2	3	2	2
27	5	2	2	1	2	1	1	2	2	5	3	1	4	4	5	2	4	1	1	2	2	1	1	4	3	1	3	1	1	1	1	0	4	2	3	2	2	2	4	4	1	2	3	1	3	0	2	2	2
40	5	1	2	4	3	5	2	3	3	2	2	3	2	2	4	1	2	2	1	2	1	1	1	2	3	4	4	3	4	3	0	3	3	2	3	4	3	3	4	4	4	4	4	4	3	1	2	3	3
19	3	1	1	1	3	1	1	1	1	1	1	1	1	1	1	1	1	1	1	1	1	1	1	1	1	3	1	3	1	1	1	2	3	1	1	0	1	1	4	2	2	1	1	0	1	2	1	1	2
26	5	2	2	1	3	3	2	4	1	4	4	1	1	4	2	1	1	2	1	5	2	1	1	4	2	1	1	1	1	1	2	2	4	2	3	2	3	4	2	4	4	2	3	2	4	2	3	2	2
30	5	2	1	2	4	3	1	1	1	4	1	1	1	1	1	2	1	1	1	1	1	1	1	1	1	3	4	3	4	4	2	4	4	3	4	1	3	3	4	2	2	2	2	1	3	1	2	1	2
25	3	2	2	2	3	2	3	4	2	3	4	2	3	4	3	1	2	3	2	4	2	1	1	3	2	3	4	3	3	2	1	3	3	2	3	4	3	3	4	2	3	4	3	3	2	4	4	3	4
27	4	2	2	2	2	1	1	5	1	5	4	1	2	5	3	3	3	1	1	3	1	1	1	3	3	2	3	1	2	2	2	2	4	2	2	1	2	3	2	3	3	3	2	1	2	3	3	3	1
31	5	2	2	3	1	2	3	2	1	4	4	1	1	2	2	3	3	1	2	1	3	2	2	1	5	4	3	5	3	2	2	3	4	3	3	2	1	4	3	4	4	4	2	3	3	2	4	4	2
34	3	1	2	1	3	3	2	3	3	1	2	3	1	2	4	1	2	1	1	4	1	1	1	4	2	3	1	2	1	1	2	4	4	3	3	4	3	4	4	4	3	3	3	2	4	2	3	2	3
36	4	2	2	1	3	2	2	2	1	4	5	1	1	5	5	2	1	1	1	1	1	1	1	1	1	1	1	1	1	1	3	3	4	4	4	4	4	4	4	4	4	4	4	4	4	4	4	4	4
21	5	1	1	2	1	3	2	1	1	1	1	1	1	1	5	1	1	1	2	1	3	1	1	4	1	3	2	3	1	1	0	0	4	3	4	2	3	4	4	2	2	2	1	2	3	3	4	3	3
26	5	1	1	3	2	3	2	1	2	3	1	1	1	1	2	3	1	3	1	2	1	1	1	1	1	4	3	4	4	3	1	2	0	2	2	0	2	2	0	3	2	1	1	1	3	0	3	3	2
28	4	2	2	3	3	4	3	5	3	3	5	3	4	5	3	2	1	1	1	5	1	1	1	3	5	1	1	1	1	1	2	0	3	3	3	2	0	4	4	4	4	4	0	0	4	4	1	2	3
19	3	2	1	5	3	2	2	3	1	4	2	4	4	2	3	3	4	4	3	3	4	3	1	5	3	3	1	3	2	2	0	4	4	2	2	2	3	1	4	4	4	3	4	4	4	4	4	2	2
26	4	2	2	2	1	3	2	5	1	2	1	1	2	5	2	1	2	1	1	1	2	1	1	2	5	4	2	3	1	1	2	2	4	2	2	3	3	2	4	2	1	1	2	0	1	1	1	0	2
35	5	2	2	3	3	4	5	2	3	2	3	4	2	2	2	1	3	3	4	3	3	1	3	3	3	4	3	4	4	4	2	2	4	2	2	2	3	3	3	4	2	2	2	1	2	2	3	3	3
33	8	2	2	3	3	2	3	2	3	1	1	1	3	4	1	1	1	1	1	1	1	1	1	1	1	1	3	2	3	1	1	3	4	2	0	0	1	2	2	2	1	1	0	0	2	4	3	2	3
34	5	2	2	3	3	4	3	3	3	1	3	4	2	3	3	1	3	1	3	4	1	1	1	4	3	3	1	1	1	1	2	4	4	4	4	3	3	3	3	4	4	4	4	3	3	3	3	3	3
23	4	2	2	1	1	2	1	1	2	4	1	1	3	2	2	4	1	2	1	2	2	1	1	1	2	4	3	4	1	2	2	2	4	2	4	1	3	3	4	4	4	4	3	2	3	3	3	3	2
25	5	2	2	3	3	2	2	4	1	1	1	2	1	4	3	2	1	3	1	5	1	1	1	1	2	3	2	4	1	2	2	4	4	3	2	2	3	4	4	2	3	2	3	2	2	3	2	1	2
20	3	2	2	1	1	1	1	1	1	5	1	1	4	1	5	5	1	1	1	1	1	1	1	2	1	3	4	4	3	2	2	2	4	3	4	3	3	3	3	4	1	1	1	2	3	2	4	3	4
31	6	2	2	3	3	3	3	3	3	4	2	2	2	4	3	1	1	2	1	1	1	1	1	1	1	2	3	3	3	3	1	2	4	2	3	1	3	3	2	3	3	2	2	2	2	2	3	2	2
26	3	2	2	3	4	4	4	2	2	3	1	1	3	5	1	1	3	3	1	2	1	1	1	5	3	2	1	3	1	2	0	0	3	3	2	1	0	3	1	1	1	1	3	2	2	1	1	0	0
28	8	2	2	2	2	2	2	3	2	3	5	1	5	2	1	2	1	5	1	1	5	1	1	1	3	5	5	5	5	5	1	2	4	2	2	2	2	1	2	2	2	2	2	2	4	2	2	2	2
45	5	2	2	3	3	3	3	3	3	3	3	3	3	3	3	1	1	1	1	4	1	1	1	1	1	1	1	1	1	1	2	3	4	3	3	3	3	3	3	3	3	2	3	2	3	2	2	3	2
29	5	1	2	5	3	5	5	4	4	1	3	4	4	3	3	1	3	2	4	3	1	2	2	2	3	3	2	4	2	1	3	4	4	4	4	3	4	3	3	2	4	3	3	4	4	4	3	4	2
35	6	1	2	4	3	3	3	2	2	3	4	2	1	4	2	1	1	2	1	4	2	2	2	4	4	4	3	4	3	4	2	4	4	3	3	3	2	3	3	3	3	3	2	2	2	2	3	2	3
52	5	1	2	3	2	3	4	2	2	3	3	1	4	4	2	2	2	3	1	3	2	1	1	2	3	3	3	3	3	3	1	2	3	2	2	2	2	2	2	3	2	2	1	1	2	2	2	1	1
32	3	2	2	1	2	1	1	5	2	5	5	1	1	5	2	5	1	1	1	5	1	1	1	5	5	2	1	2	1	1	2	4	4	4	4	2	2	1	4	4	4	4	4	3	4	3	4	4	2
28	5	1	2	5	5	5	5	3	3	3	3	5	3	3	4	1	3	3	5	5	3	2	2	3	4	3	3	3	3	1	1	3	3	3	3	3	3	3	3	3	3	3	3	3	3	3	3	3	3
44	5	2	2	3	2	3	2	2	2	2	2	2	2	2	2	2	2	2	1	2	1	1	1	2	3	3	2	2	4	3	1	1	2	1	2	1	2	2	2	1	1	1	1	2	2	1	2	2	1
36	6	1	1	5	1	5	5	3	4	3	1	5	1	1	2	1	5	1	4	1	1	4	3	4	1	3	1	2	1	1	3	4	4	4	3	1	2	2	4	4	3	3	2	3	4	4	3	3	4
23	5	2	2	1	2	2	5	5	5	3	3	3	3	2	2	4	3	3	3	2	2	1	1	3	2	5	5	1	5	1	2	4	2	1	0	0	2	1	2	4	2	2	2	3	1	0	0	2	3
36	4	2	2	4	3	5	4	3	3	1	2	2	1	3	3	1	1	3	2	3	3	2	2	2	4	3	1	1	2	1	1	0	4	3	4	2	2	4	3	4	4	3	3	2	2	4	3	2	3
23	5	2	2	3	2	4	4	4	2	1	1	3	3	5	3	1	2	5	2	3	4	2	3	2	1	5	5	5	5	1	1	3	4	0	4	2	2	4	4	4	1	2	4	1	4	3	3	2	2
37	5	2	2	3	5	3	2	3	2	1	3	2	3	4	2	1	1	1	1	4	1	1	1	4	4	3	2	2	2	1	2	3	4	3	3	2	4	4	4	3	2	2	3	3	3	2	3	3	2
20	5	2	1	3	1	4	3	3	3	4	3	2	1	5	2	1	3	1	3	1	1	1	1	5	1	3	3	4	2	1	3	3	4	4	4	4	4	4	4	4	4	4	4	4	4	3	4	4	3
33	5	2	2	1	4	1	1	5	1	5	4	1	1	5	1	1	1	1	1	5	2	1	1	4	5	1	1	1	1	1	3	4	4	4	4	2	4	4	0	4	4	4	4	2	4	4	4	0	4
43	5	1	2	4	3	3	4	3	4	2	2	5	3	3	2	3	2	3	1	1	1	1	1	2	2	4	3	3	3	1	1	2	4	4	4	1	1	2	3	3	3	3	3	3	2	1	3	2	1
42	8	2	2	2	2	5	5	3	4	1	2	2	5	4	3	1	3	5	4	2	1	1	2	1	2	5	5	5	4	1	1	3	4	3	3	2	2	3	4	3	3	3	3	3	4	3	4	3	2
31	5	1	2	3	1	2	4	4	3	2	4	3	4	4	3	2	3	3	3	4	3	3	2	2	3	4	5	3	3	4	2	2	4	3	2	1	2	3	4	2	2	3	3	1	3	2	2	3	4
32	5	2	2	3	2	3	4	2	3	3	5	1	1	5	4	5	1	3	1	5	2	1	1	4	5	3	3	4	4	2	2	2	3	3	4	2	3	3	3	3	3	3	1	2	3	2	2	2	2
30	4	1	2	2	3	1	1	4	1	5	2	1	2	5	2	2	1	1	1	5	2	1	1	3	5	3	1	2	1	1	2	3	3	3	3	4	4	4	4	4	3	4	3	1	3	3	3	1	2
25	5	2	2	3	1	2	2	4	1	1	4	2	1	4	1	2	1	1	1	1	1	1	1	1	3	3	2	3	2	1	2	4	4	3	4	1	3	4	4	4	3	3	3	2	3	2	3	2	3
26	5	2	2	3	2	3	4	4	3	4	4	1	3	4	2	4	1	1	1	5	3	1	1	3	5	4	4	4	4	1	3	4	4	2	4	2	2	2	3	4	4	4	3	2	3	4	2	3	2
28	3	1	2	3	1	3	2	2	3	2	1	1	4	2	1	1	1	1	1	1	1	1	1	1	1	4	3	3	4	2	2	3	4	2	2	1	3	4	3	3	4	3	1	0	4	1	4	1	2
20	3	2	2	5	2	4	1	5	1	5	3	1	1	5	2	1	2	1	2	1	1	1	1	1	1	1	1	3	1	1	0	1	4	2	4	1	4	3	3	2	4	2	2	0	1	4	3	2	0
32	5	2	2	1	1	1	1	1	1	1	1	1	1	1	1	1	1	1	1	1	2	1	1	1	1	3	3	3	1	1	2	4	4	3	3	2	3	3	3	4	3	3	3	3	2	3	3	3	3
31	5	2	2	3	4	3	2	4	2	4	1	1	1	5	5	5	1	3	1	4	2	1	1	4	5	3	1	3	1	1	2	2	4	3	4	4	4	3	4	4	4	4	4	3	3	3	3	3	3
40	5	1	2	3	4	5	4	3	3	4	4	4	3	2	4	1	1	3	2	2	2	1	1	4	4	4	3	3	3	1	2	4	4	4	3	2	3	3	2	4	3	3	3	3	3	3	3	1	3
28	8	2	2	2	4	3	1	2	1	3	3	1	5	2	2	3	1	1	1	1	2	1	1	2	2	4	4	4	4	4	2	2	2	2	4	2	2	2	2	2	2	3	2	2	1	1	0	0	1
21	3	2	1	2	3	5	1	5	1	1	5	1	1	5	3	2	1	4	1	5	2	1	1	1	5	3	1	5	1	1	1	3	4	2	4	3	4	4	4	2	4	4	4	0	3	2	4	3	2
43	5	2	2	3	3	5	2	4	2	3	2	2	2	2	2	1	2	1	1	2	1	1	1	1	2	1	2	2	1	1	2	4	4	3	3	2	3	3	2	3	3	3	3	3	3	3	3	3	3
29	3	1	2	3	2	2	3	4	1	4	1	1	3	4	2	3	1	1	1	3	1	1	1	2	4	3	3	4	2	1	3	4	4	3	3	3	2	3	3	4	3	3	2	2	3	3	3	3	2
32	5	2	2	1	1	1	1	1	1	1	1	1	1	1	1	1	1	1	1	1	2	1	1	1	1	3	3	3	1	1	2	4	4	3	4	3	3	3	4	4	4	4	3	3	3	3	4	2	2
38	5	2	1	3	2	3	3	4	3	2	1	3	4	4	4	3	1	3	1	5	3	1	1	4	4	3	3	4	2	1	1	2	3	3	4	1	2	3	4	3	3	4	3	2	3	4	3	3	3
28	4	1	1	4	3	4	2	3	1	1	4	1	1	3	2	1	2	1	2	1	1	1	1	2	2	1	1	1	1	1	3	0	4	3	4	3	2	3	4	3	4	4	3	2	3	3	4	1	3
59	3	2	4	4	1	4	4	2	3	3	3	3	3	3	5	5	4	1	4	4	4	1	1	5	4	1	1	1	4	1	2	2	4	4	4	4	4	3	3	4	1	1	3	2	4	4	4	4	4
31	5	1	2	4	1	2	1	4	2	3	3	1	1	4	1	3	1	1	1	1	1	1	1	1	3	1	1	3	1	1	1	3	4	2	4	2	4	3	2	4	4	4	3	1	4	3	3	3	3
36	4	1	2	4	4	5	2	4	5	2	1	2	3	3	3	3	3	3	3	3	3	3	3	3	3	4	3	5	3	3	2	3	4	2	2	2	2	2	2	2	2	2	2	2	2	2	2	2	2
22	5	2	1	3	1	5	2	5	3	5	4	3	1	3	3	1	2	1	3	1	1	1	1	5	2	1	1	3	1	1	0	1	3	3	4	3	2	4	3	2	2	3	1	3	3	2	4	3	3
35	5	1	2	5	4	5	5	5	4	5	5	4	5	5	4	1	2	3	4	3	2	2	4	2	5	2	2	3	2	2	0	3	4	2	2	2	2	3	4	2	4	4	4	3	3	4	4	4	3
19	3	2	1	3	2	4	2	5	3	5	1	2	1	5	5	1	1	1	1	1	1	1	1	1	5	1	1	1	1	1	3	1	4	4	3	3	4	0	1	2	4	4	4	4	4	4	4	1	1
20	3	2	1	4	1	2	3	4	3	2	5	2	3	5	5	1	4	1	1	3	1	1	1	1	5	3	1	2	1	1	2	0	4	2	4	3	3	4	3	4	4	4	1	2	3	2	4	1	2
27	3	2	2	3	1	2	5	1	4	5	5	2	4	5	4	4	4	1	1	4	1	1	1	1	5	1	1	2	1	1	1	3	3	0	2	2	0	3	1	3	2	1	3	1	4	1	1	1	3
25	8	2	2	5	1	5	3	2	3	2	3	5	2	3	5	1	3	1	5	2	3	1	1	1	3	3	3	5	4	2	0	0	2	2	2	2	1	2	3	3	2	1	0	0	0	1	1	2	1
35	5	1	2	3	1	3	3	3	3	5	3	1	1	5	5	5	1	1	1	1	1	1	1	3	5	1	1	1	1	1	2	2	4	3	3	3	3	3	4	3	3	3	3	3	3	3	3	3	3
40	5	1	2	3	1	2	3	2	3	1	5	3	1	5	2	1	1	1	1	3	1	1	1	1	2	4	3	2	2	1	2	4	4	3	4	3	4	4	4	2	3	3	3	1	3	1	2	2	1
30	5	1	1	5	5	3	3	3	4	4	3	3	2	4	5	1	3	3	3	3	2	1	1	2	2	1	1	1	1	1	3	4	4	4	4	3	3	3	3	3	4	4	4	3	4	4	4	3	3
29	6	1	2	4	4	5	4	2	5	2	4	3	5	4	4	2	4	2	4	3	3	2	4	2	4	3	4	4	3	3	0	3	3	3	3	1	2	2	2	3	3	3	2	2	3	2	2	2	2
25	8	2	2	5	1	4	5	4	5	3	2	3	1	3	4	1	2	2	4	2	2	1	1	1	2	3	5	5	4	3	0	0	3	2	2	1	2	3	2	3	3	2	1	0	2	2	3	2	1
26	5	2	2	5	1	5	5	5	3	4	4	5	3	4	4	1	2	1	3	4	1	1	1	1	3	1	1	2	1	1	2	4	4	2	3	2	4	3	1	1	3	1	3	2	2	3	1	1	1
27	5	1	1	1	1	3	2	1	1	1	1	1	1	1	1	4	1	1	1	1	2	1	1	1	1	3	1	1	1	1	3	2	4	4	4	4	4	2	4	2	4	4	4	4	4	4	4	4	4
28	5	1	2	4	1	4	5	3	2	2	1	2	3	3	2	3	1	1	1	2	1	1	1	2	3	4	4	2	2	1	0	2	4	2	3	1	3	4	4	2	3	2	1	1	3	2	2	2	0
19	5	2	1	2	3	2	4	2	5	3	3	3	5	4	3	3	4	3	3	3	2	5	3	2	5	5	4	4	4	4	0	0	4	0	1	3	4	4	4	0	4	0	3	3	4	0	1	3	0
29	5	2	2	3	3	3	2	4	2	3	4	3	1	4	2	1	1	1	2	1	2	2	1	2	3	3	2	2	1	1	2	3	4	2	2	2	2	3	3	3	3	3	3	2	2	2	2	2	1
27	3	1	2	2	3	3	3	2	1	5	1	2	1	5	4	3	1	1	1	1	1	1	1	5	3	3	2	4	3	1	2	4	4	4	4	2	3	4	3	0	4	3	3	2	3	4	4	2	3
31	5	1	2	3	1	3	3	3	1	1	1	2	1	2	2	1	2	1	1	3	1	1	1	2	4	4	2	3	3	1	1	4	2	3	4	1	4	4	2	4	4	3	3	3	3	3	4	1	4
27	5	1	3	2	2	2	4	4	2	5	5	4	4	5	5	2	2	5	2	5	4	1	1	4	5	5	5	5	5	5	1	1	3	1	2	1	2	2	3	3	1	2	0	1	1	0	2	0	2
31	5	1	5	1	1	5	5	5	5	5	5	5	1	5	4	1	4	1	1	5	1	1	1	1	5	1	1	1	1	1	3	4	4	4	4	4	4	4	4	4	4	4	4	4	4	4	4	4	4
22	3	2	2	3	2	4	3	3	3	1	1	1	1	3	3	3	3	1	2	2	1	1	1	1	2	2	2	3	2	1	2	2	4	3	3	2	3	3	3	3	3	3	2	3	3	3	3	2	3
48	5	1	2	4	1	4	1	2	3	1	2	1	2	5	3	1	3	1	3	4	1	1	1	3	3	1	1	2	1	1	1	1	4	2	3	0	3	3	3	3	3	3	3	2	2	0	2	2	1
27	5	1	2	5	5	1	2	2	1	5	1	4	4	3	1	5	3	5	1	3	4	1	1	2	4	3	2	3	2	1	2	3	3	3	3	2	3	3	4	2	2	2	1	2	1	2	2	2	2
48	5	1	2	2	3	1	1	1	1	3	1	1	1	2	1	1	1	1	1	1	1	1	1	1	1	1	1	1	1	1	1	3	4	2	3	1	2	2	2	0	4	4	3	3	3	3	3	1	3
34	5	1	2	3	1	3	4	5	4	2	1	5	3	3	5	1	4	1	3	1	1	1	1	1	1	1	3	3	3	1	1	3	4	3	4	4	4	4	4	3	3	4	3	3	2	3	3	3	2
28	3	2	2	1	1	1	3	2	1	2	2	1	1	1	1	2	2	1	1	2	2	1	1	1	2	1	1	1	1	1	1	0	4	0	1	1	0	0	1	0	1	1	1	0	0	3	2	1	1
24	5	1	2	1	1	4	1	5	1	4	3	2	1	1	1	4	1	1	1	1	1	1	1	2	2	4	3	3	2	2	2	2	3	2	3	2	3	1	3	4	4	3	2	2	2	3	3	4	2
22	3	2	2	3	1	3	3	2	1	3	1	1	4	1	2	2	1	1	1	1	1	1	1	1	5	3	4	4	4	2	1	4	3	2	2	2	2	2	4	2	2	2	2	2	2	1	1	1	1
29	6	2	2	4	3	4	3	1	2	1	3	2	5	3	1	1	1	3	2	3	3	1	1	1	2	5	3	4	4	3	2	2	2	3	3	2	1	3	3	4	3	3	3	3	3	0	3	2	2
28	7	1	2	4	3	3	4	3	2	3	3	3	2	2	3	3	3	1	2	3	2	2	1	4	2	3	3	2	2	1	2	3	2	3	1	2	4	2	2	3	4	4	3	3	3	3	4	4	4
38	5	1	2	5	4	4	4	3	3	1	2	4	2	3	3	1	3	3	3	1	1	3	2	4	2	5	4	4	5	4	1	3	2	2	2	0	1	3	3	2	1	1	0	0	2	0	1	2	2
31	5	1	2	4	2	3	2	2	1	5	4	4	4	4	3	3	1	1	1	2	2	1	1	2	4	4	3	3	3	2	1	0	4	3	3	3	3	3	3	3	3	3	2	0	1	2	2	2	3
40	7	1	2	4	1	4	3	3	3	1	1	2	1	1	1	1	1	1	1	1	1	1	1	5	1	1	1	1	1	1	3	4	4	4	4	3	3	3	2	3	4	3	3	3	4	4	4	1	4
30	6	1	2	5	3	4	4	4	5	4	5	5	4	5	5	2	4	3	5	5	4	4	3	3	1	4	4	5	5	5	1	3	3	1	1	2	1	2	2	3	2	2	1	0	0	0	1	2	1
34	3	1	2	3	3	3	2	4	3	4	3	2	1	3	2	2	2	1	2	3	3	1	2	2	5	2	1	3	1	1	2	3	4	3	3	4	4	3	4	3	3	4	3	2	3	3	3	1	3
50	5	2	2	3	2	3	2	4	3	5	4	3	2	3	3	3	1	1	2	4	2	1	1	3	5	2	1	2	1	1	3	4	4	4	4	3	4	4	4	4	4	4	4	3	4	4	4	4	4
46	5	1	5	5	3	4	3	3	2	4	3	1	2	4	4	1	1	3	1	3	2	1	1	1	5	3	1	3	2	1	2	2	4	3	4	3	4	3	4	2	3	4	1	1	4	3	4	2	1
51	3	2	2	4	1	5	3	1	3	3	1	4	2	1	2	1	4	1	4	1	1	1	2	1	1	2	1	2	1	1	2	4	4	4	4	3	4	4	4	4	4	4	4	3	4	4	4	4	3
57	4	2	4	5	3	5	5	5	5	5	4	5	3	2	4	1	4	5	5	4	3	5	3	4	2	3	1	3	3	1	2	3	4	3	4	3	4	4	3	3	2	2	4	3	2	3	3	2	3
39	8	1	5	5	1	5	4	3	3	1	3	4	2	5	4	1	3	2	3	3	2	1	3	4	5	4	3	3	3	1	0	3	4	3	3	4	3	4	3	4	4	4	3	3	4	3	4	4	4
30	3	2	2	5	1	4	2	5	4	1	5	1	3	5	5	1	1	1	1	5	2	5	3	1	5	3	1	1	1	1	2	4	4	4	4	4	4	4	4	3	4	4	4	4	4	4	4	4	3
32	3	2	2	3	1	4	2	1	1	3	1	3	2	2	2	2	1	1	1	1	1	1	1	3	4	4	3	2	2	1	0	4	4	1	3	1	2	1	1	2	2	1	3	1	0	0	3	1	0
43	4	1	5	5	3	4	4	4	4	4	4	5	4	4	5	3	4	3	5	4	1	3	4	5	3	1	1	1	1	1	1	4	4	4	4	3	4	4	4	4	4	4	4	4	3	4	4	3	3
45	7	1	5	5	3	5	4	3	4	1	2	4	5	2	5	1	5	4	4	3	5	3	3	4	2	5	5	5	4	3	1	1	3	2	2	1	0	1	1	2	2	2	0	0	2	0	1	1	1
27	5	2	2	5	1	5	3	4	4	1	4	3	4	4	4	1	3	1	4	5	1	1	1	2	2	3	3	3	1	1	2	2	4	4	4	2	4	2	4	4	4	4	4	2	3	4	4	2	4
34	3	2	2	5	5	5	5	3	3	2	4	4	5	1	3	1	3	2	4	3	3	2	3	2	3	3	1	2	1	1	2	3	4	4	4	3	3	3	4	3	2	3	2	1	3	3	2	3	3
35	3	2	2	4	1	4	4	4	3	1	1	1	1	3	2	2	1	1	1	3	1	1	1	5	3	2	1	2	1	1	3	4	4	4	4	3	3	4	3	4	4	4	3	0	4	3	1	0	2
50	5	#NULL!	2	3	1	3	3	1	2	3	1	3	1	3	2	3	1	1	1	2	1	1	1	2	1	3	2	2	2	1	2	4	4	4	4	0	4	4	4	4	4	4	4	3	4	1	3	3	3
36	2	1	2	3	1	3	1	1	1	5	4	1	1	5	5	1	1	1	1	5	1	1	1	5	1	1	1	1	1	1	3	4	4	4	4	2	4	4	4	4	4	4	4	4	4	4	4	2	4
52	2	1	2	3	1	5	4	4	2	5	5	3	4	3	4	1	1	1	3	4	2	1	1	1	5	3	1	3	1	1	1	1	4	4	4	0	4	4	4	4	4	4	4	3	4	4	3	3	3
36	5	1	2	3	2	3	2	2	2	1	1	2	1	2	3	1	1	1	1	1	1	1	1	1	1	2	2	2	2	2	2	3	3	3	3	2	3	3	3	3	3	3	2	2	2	2	3	2	2
43	5	1	2	5	3	4	3	3	3	3	3	4	3	3	3	3	2	3	3	4	3	1	1	2	3	4	3	4	4	3	2	3	4	3	3	2	2	3	2	4	3	3	2	2	2	2	3	2	3
34	3	1	2	4	2	5	4	4	4	1	3	3	4	5	3	1	2	3	3	4	4	2	4	3	4	5	3	3	3	2	1	3	3	3	3	1	2	3	4	4	4	4	2	2	2	2	3	3	3
52	4	2	2	5	1	5	4	3	4	5	4	4	4	4	4	3	5	3	4	4	3	1	2	2	3	2	1	1	1	1	0	3	4	3	3	2	4	3	4	2	3	3	3	1	3	4	3	3	3
35	5	1	2	4	3	4	2	2	2	1	1	4	1	1	3	1	3	1	1	1	1	1	2	3	1	2	2	2	1	1	1	3	3	3	3	1	3	3	3	0	3	3	2	3	2	3	3	3	3
39	5	1	2	4	1	5	3	1	1	4	5	5	1	5	5	3	3	1	4	4	1	1	1	5	2	3	1	1	1	1	2	0	4	3	3	3	3	3	3	3	3	3	3	3	3	3	3	3	3
44	4	2	2	5	1	5	4	2	5	5	1	5	5	1	2	1	5	3	5	1	1	4	4	4	1	4	5	4	5	4	0	4	4	1	3	2	1	3	4	4	2	1	1	1	3	3	4	1	1
48	7	1	2	2	3	3	2	3	3	1	3	3	3	2	2	1	2	3	3	3	3	1	2	2	2	3	1	1	1	1	0	2	3	2	2	0	2	1	2	2	1	3	2	2	2	2	2	3	3
36	8	2	2	3	2	3	3	3	3	3	4	3	3	3	3	1	2	3	2	3	1	1	1	2	4	3	2	2	1	1	3	4	4	4	3	0	3	3	3	2	2	2	2	1	4	1	3	1	3
47	5	1	2	2	1	2	1	1	2	3	2	2	1	2	2	1	2	1	1	1	1	1	1	1	3	3	2	3	1	1	2	3	4	3	3	2	2	4	4	4	4	4	3	3	3	3	3	2	2
30	4	1	1	3	3	4	3	4	4	1	2	5	2	3	2	1	2	3	3	2	1	2	2	3	4	4	4	4	5	5	2	1	4	3	4	2	2	1	4	4	4	3	2	3	4	2	3	4	2
57	5	2	2	5	1	4	3	3	3	1	1	5	3	1	3	1	3	1	3	3	1	1	3	1	3	2	1	2	1	1	3	4	3	3	4	2	4	4	4	4	4	4	4	3	4	3	4	3	4
30	5	2	2	1	1	1	1	1	3	4	3	1	1	5	3	1	1	1	1	3	1	1	1	1	5	2	1	1	1	1	2	2	4	4	4	1	4	4	4	4	4	4	4	4	4	4	4	4	4
37	2	2	2	5	1	4	5	4	4	5	5	5	5	4	5	5	5	4	4	5	5	3	2	2	3	2	2	5	2	1	3	4	4	4	4	4	4	4	4	4	4	4	1	1	4	2	3	1	3
35	5	1	2	2	1	3	3	3	2	1	3	1	2	4	1	3	3	1	2	4	1	1	1	2	4	2	1	3	1	2	0	1	1	1	1	2	2	1	2	1	3	3	3	1	1	0	2	2	3
42	5	1	2	2	1	3	5	1	1	4	1	2	2	2	2	1	1	2	1	1	2	1	2	1	1	3	2	1	1	1	2	0	0	1	0	0	0	0	0	0	0	0	0	0	0	0	0	0	0
36	5	1	2	4	1	4	3	5	2	1	3	2	1	4	3	1	1	1	3	3	1	1	1	3	4	3	2	3	2	1	2	3	3	4	4	1	4	4	4	3	3	2	2	2	3	3	3	2	3
35	6	2	5	5	3	4	1	2	4	1	1	3	1	1	3	1	3	3	4	1	3	1	3	3	2	2	2	2	1	1	1	3	4	2	4	3	4	4	3	4	4	4	3	2	3	4	4	1	4
[truncated: 67 more columns]
